# Supplementary material for: p53 dynamics vary between tissues and are linked with radiation sensitivity
Source: Nat Commun. 2021 Feb 9;12:898. doi: 10.1038/s41467-021-21145-z (PMC7873198; doi:10.1038/s41467-021-21145-z)
Supplement: Supplementary file 4 — Source Data [file 41467_2021_21145_MOESM4_ESM.xlsx]

## Sheet: Figure 1
Figure 1E				Figure 1F
Crypt Position	ki67 signal	p53 signal		Crypt Position	H2ax	p53 signal
1	0.225573	0.524965		1	0.882207	1.97469
2	0.0978976	0.210954		2	0.406715	0.827392
3	0.100269	0.361443		3	0.6358	3.39296
4	0.100269	0.361443		4	0.6358	3.39296
5	1.64436	1.86364		5	0.895652	3.4962
6	1.52736	2.25349		6	0.895652	3.4962
7	1.63053	2.10842		7	0.624423	3.17046
8	1.63053	2.10842		8	0.201677	0.689741
9	1.40166	0.992536		9	0.201677	0.689741
10	0.974364	0.696097		10	0.639161	2.69456
11	0.974364	0.696097		11	0.992613	0.74421
12	0.974364	0.696097		12	0.642781	0.584467
13	1.41853	0.939867		13	0.914527	0.338481
14	1.41853	0.939867		14	0.42197	0.418186
15	1.41853	0.939867		15	1.55834	0.6139
16	0.462873	0.306788		16	1.26514	0.644803
1	0.318782	0.615199		17	1.3034	0.414371
2	5.03325	3.08928		18	0.692424	0.74767
3	4.70226	2.05196		19	1.46785	0.58407
4	2.28297	1.44328		20	0.987958	0.223194
5	3.56435	3.98003		21	1.23876	0.23347
6	0.910509	1.24759		22	1.70857	0.44453
7	3.25926	3.75686		23	1.54076	0.448723
8	3.53458	1.4312		24	1.54076	0.448723
9	1.96181	3.10616		25	1.699	0.553911
10	1.15428	0.823707		26	1.03114	0.679136
11	1.15428	0.823707		27	1.3396	0.689359
12	1.8356	0.892874		28	1.59945	0.515841
13	2.55323	0.887767		29	2.08581	0.777454
14	1.96984	0.984716		30	1.59299	0.626432
15	1.15726	0.592998		31	1.02028	0.770439
16	0.621789	0.628769		32	0.982787	0.624487
17	0.650364	0.435608		33	0.701215	0.706503
18	0.49886	0.506101		34	0.602187	0.550272
19	0.49886	0.506101		35	0.981753	0.625044
20	0.352417	0.49713		36	0.737672	0.517483
21	0.454213	0.472463		37	0.777232	0.680785
22	0.454213	0.472463		38	0.663207	0.514014
23	0.454213	0.472463		39	0.857903	0.655131
24	0.6331	0.653375		40	0.910908	0.61736
25	0.6331	0.653375		41	1.03476	0.511731
26	0.6331	0.653375		42	1.0875	0.670904
27	0.163409	0.988554		1	0.758019	3.44044
28	0.163409	0.988554		2	0.758019	3.44044
29	0.427722	0.730516		3	0.758019	3.44044
30	0.427722	0.730516		4	1.15716	2.31477
31	0.427722	0.730516		5	1.15716	2.31477
32	0.326819	0.659897		6	1.15716	2.31477
33	0.326819	0.659897		7	1.15716	2.31477
34	0.326819	0.659897		8	1.18026	2.19567
35	0.181566	0.827805		9	1.18026	2.19567
36	0.181566	0.827805		10	0.741509	2.41559
37	0.159242	0.859652		11	0.843716	1.04125
38	0.286041	0.616655		12	1.00538	0.607166
39	0.217879	0.677115		13	1.97774	0.908192
40	0.149718	0.790217		14	0.840859	0.347188
41	0.290208	0.771796		15	1.29185	0.397077
42	0.290208	0.771796		16	0.544256	0.513381
43	0.311936	0.523879		17	0.803204	0.588224
44	0.297352	0.555199		18	1.73501	0.86737
45	0.28366	0.596037		19	1.31038	0.534985
46	0.175018	0.827706		20	1.59482	0.667549
47	0.308662	0.527449		21	1.18294	0.645117
1	0.246467	1.42218		22	1.58932	0.790798
2	0.343095	1.44412		23	0.994664	0.531847
3	1.39181	2.37555		24	0.865769	0.368846
4	1.39181	2.37555		25	0.818266	0.526144
5	2.63157	2.11291		26	1.20321	0.985887
6	3.11302	1.36402		27	1.13601	0.5548
7	1.22364	0.469541		28	0.822032	0.561369
8	1.22364	0.469541		29	1.09894	0.535495
9	0.118419	0.275378		30	1.42711	0.789681
10	0.0869984	0.308432		31	0.955561	0.679553
11	0.848361	0.623177		32	1.08561	0.706488
12	0.490739	0.262585		33	1.22462	0.725541
13	0.344615	0.24759		34	1.08098	0.539391
14	0.545809	0.249436		35	0.910802	0.632107
1	2.61933	2.56867		36	1.07982	0.523077
2	1.02466	0.929979		37	1.17106	0.62215
3	0.848892	0.743323		38	1.17106	0.62215
4	0.96499	0.586411		39	0.757439	0.194213
5	0.96499	0.586411		40	0.570614	0.184526
6	1.16847	0.783799		41	0.628834	0.518471
7	0.442422	0.605453		42	0.817977	0.574221
8	0.483119	1.09797		43	1.0245	0.552704
9	0.483119	1.09797		44	0.797701	0.709429
1	1.99816	2.65751		45	0.805811	0.697552
2	1.99816	2.65751		46	1.00625	0.620804
3	1.18736	3.14653		47	0.754253	0.755775
4	1.18736	3.14653		48	0.754253	0.755775
5	0.783898	1.1241		49	0.356561	0.663244
6	1.03125	0.468442		50	0.908927	0.627783
7	0.929989	0.534996		51	0.760915	0.77558
8	1.55338	0.901495		52	0.451567	0.736468
9	1.90832	1.0044		53	0.824059	0.818417
10	1.90832	1.0044		54	1.0106	0.614911
11	1.90832	1.0044		1	1.23345	2.3359
12	1.90832	1.0044		2	0.603633	1.6198
13	0.466577	0.48787		3	1.10557	3.81793
14	0.466577	0.48787		4	0.916798	2.87307
15	0.466577	0.48787		5	0.627421	2.2558
16	0.466577	0.48787		6	0.627421	2.2558
17	0.466577	0.48787		7	0.527688	1.55865
18	0.595439	0.66941		8	0.527688	1.55865
19	0.577859	0.440265		9	0.329532	0.462725
20	0.577859	0.440265		10	0.329532	0.462725
21	0.492068	0.495767		11	1.04206	0.917254
22	0.492068	0.495767		12	1.05057	0.959926
23	0.764208	0.582274		13	1.67712	0.820576
24	0.485212	0.338319		14	0.904795	0.569789
25	0.379555	0.443893		15	1.41372	0.715581
1	2.44819	3.70449		16	1.41022	0.476868
2	0.195195	1.58199		17	1.48661	0.773585
3	1.16059	2.44444		18	1.11845	0.685163
4	2.47745	2.81038		19	0.735664	0.548159
5	2.47745	2.81038		20	0.950406	0.571459
6	1.48031	0.856282		21	1.07131	0.624275
7	1.48031	0.856282		22	0.926182	0.383027
8	1.48031	0.856282		23	0.930547	0.581958
9	2.49146	1.06995		24	0.632877	0.659043
10	2.46126	1.16148		25	1.30547	0.75299
11	2.46126	1.16148		26	0.940804	0.652986
12	1.04602	0.949487		27	0.674341	0.499172
13	1.04602	0.949487		28	1.02308	0.557539
14	0.91091	0.955636		29	1.24131	0.538281
15	1.28044	0.7294		30	0.951715	1.02287
16	0.351787	0.721223		31	1.22167	0.780239
17	0.990296	0.765533		32	0.737628	0.702502
18	1.19327	0.792207		33	0.570114	1.0795
19	0.591189	0.660143		34	1.11474	1.03885
20	0.591189	0.660143		35	0.774946	0.878971
21	1.00773	0.63614		36	0.986851	1.04563
22	1.00773	0.63614		37	1.0676	0.878981
23	0.686763	0.702239		38	1.714	0.812093
24	0.686763	0.702239		39	1.30896	0.67729
25	0.686763	0.702239		40	0.952806	0.999866
26	0.610179	0.650187		41	0.910251	0.980219
27	0.610179	0.650187		42	1.04403	0.939572
28	0.421522	0.655569		43	1.19286	1.00804
29	0.376381	0.719956		44	1.12936	0.970721
30	0.512115	0.784366		45	0.808554	1.04728
31	0.448918	0.646157		46	1.16733	1.04599
32	0.546982	1.13396		47	0.747885	0.923015
33	0.619519	0.791325		48	1.57608	0.799573
34	0.647537	0.629407		49	0.58181	0.815729
35	0.472889	0.835474		50	1.18108	0.957996
36	0.566906	0.696855		51	0.966119	0.827268
37	0.547916	0.73354		52	0.797861	0.965251
38	0.517407	0.498471		53	1.05407	0.82945
39	0.517407	0.498471		54	0.99318	0.877399
40	0.368287	0.548867		55	1.11801	0.862349
41	0.52519	0.651521		56	1.15533	0.743754
1	2.51199	1.61858		57	1.30722	0.868864
2	0.111751	0.931919		58	0.929674	0.865887
3	0.152005	0.482419		59	0.805717	1.10447
4	0.779252	0.498727		60	0.805717	1.10447
5	2.22961	2.82647		61	1.96257	1.05722
6	4.17143	4.10294		1	0.409544	1.71904
7	4.15551	4.5093		2	0.476577	2.00845
8	1.52215	0.786706		3	0.567026	4.02652
9	1.86312	0.547196		4	1.12441	2.33543
10	1.73154	1.14194		5	1.12441	2.33543
11	1.2602	0.869949		6	1.12441	2.33543
12	1.61708	0.851441		7	1.12441	2.33543
13	1.44735	0.775834		8	0.658393	1.54975
14	1.10429	0.599661		9	0.574602	1.01347
15	0.706253	0.645917		10	0.574602	1.01347
16	0.307916	0.516306		11	1.12166	0.430665
17	0.292895	0.43314		12	1.12166	0.430665
18	0.397737	0.823407		13	0.102157	0.432365
19	0.397737	0.823407		14	1.26605	0.255033
20	0.137586	0.794424		15	1.28763	0.56137
21	0.218094	0.717556		16	1.28763	0.56137
22	0.218094	0.717556		17	1.52454	0.541654
23	0.25174	0.477564		18	1.85053	0.545624
24	0.25174	0.477564		19	1.61201	0.50276
25	0.316027	0.444936		20	1.24815	0.257275
26	0.378211	0.589297		21	0.824369	0.313812
27	0.265859	0.513177		22	0.896223	0.566428
28	0.378211	0.520356		23	0.896223	0.566428
29	0.385721	0.482779		24	1.31472	0.575949
30	0.438893	0.479538		25	1.22542	0.530309
1	0.123368	0.522575		26	1.32551	0.652258
2	0.0634705	0.338026		27	0.985983	0.523431
3	1.01246	1.75164		28	0.639339	0.513775
4	2.67052	5.67011		29	1.2509	0.736669
5	1.14655	1.9625		30	1.10696	0.893266
6	1.53367	2.08615		31	0.757795	0.716479
7	4.07232	1.60458		32	0.616153	0.63774
8	4.07232	1.60458		33	0.53351	0.616612
9	2.55788	1.0222		34	0.676988	0.562707
10	2.55788	1.0222		35	0.665051	0.597354
11	0.757902	0.670618		36	1.12854	0.833504
12	0.596758	0.470265		37	0.848932	0.668762
13	0.359042	0.385733		38	0.748383	0.732414
14	0.33573	0.441428		39	1.37992	0.830727
15	0.212873	0.481293		40	0.850769	0.679601
16	0.198919	0.384372		41	0.850769	0.679601
17	0.28298	0.405183		42	0.75527	0.857171
18	0.28298	0.405183		43	1.06977	0.821873
19	0.23074	0.385065		44	1.06977	0.821873
20	0.23074	0.385065		45	1.18685	0.977604
21	0.187348	0.424427		46	1.06817	1.18777
22	0.191262	0.535		47	0.98759	1.08417
23	0.191262	0.535		48	0.98759	1.08417
24	0.131025	0.506804		49	0.826665	1.0968
1	2.19129	4.45598		50	0.942365	1.07939
2	4.53312	2.0087		51	0.700863	1.1618
3	4.53312	2.0087		52	1.11133	0.993966
4	4.498	3.59908		53	1.07666	1.14998
5	2.84642	4.16349		54	0.833781	1.24845
6	2.26645	0.737257		55	0.833781	1.24845
7	1.52028	1.05409		56	1.12097	1.23719
8	1.52028	1.05409		57	1.1476	1.2141
9	1.1472	0.854884		58	1.07253	1.06056
10	1.05662	0.526644		59	1.00825	1.12118
11	0.478206	0.5763		60	1.00825	1.12118
12	0.4583	0.439383		61	1.42101	1.2261
13	0.426538	1.65918		62	1.42101	1.2261
14	0.365924	0.376405		63	0.95063	1.16697
15	0.370174	0.343956		64	1.2796	0.993498
16	0.306651	0.425146		65	1.00251	1.16978
17	0.339755	0.693289		66	1.21761	0.99007
18	0.372187	0.464278		67	1.19672	1.04077
19	0.372187	0.464278		1	0.156275	0.725477
20	0.174015	0.55379		2	0.478934	0.260441
21	0.109375	0.469473		3	0.478934	0.260441
22	0.109375	0.469473		4	0.860879	2.97841
23	0.256102	0.514157		5	0.860879	2.97841
24	0.33461	0.410478		6	1.8406	2.37574
25	0.33461	0.410478		7	1.8406	2.37574
26	0.144714	0.473987		8	0.751869	1.80724
27	0.168871	0.449732		9	0.761158	1.00914
28	0.142701	0.460359		10	0.726461	0.837421
29	0.205776	0.66137		11	0.726461	0.837421
30	0.150977	0.308133		12	1.22657	0.732947
31	0.105572	0.471103		13	1.22657	0.732947
32	0.160595	0.442346		14	1.17398	1.24907
1	1.46359	3.40651		15	1.17398	1.24907
2	2.525	4.26104		16	1.17398	1.24907
3	3.70039	4.91982		17	1.35238	0.30868
4	0.609116	0.681929		18	1.35238	0.30868
5	4.55694	1.1871		19	1.34856	0.275933
6	1.96911	1.07213		20	1.34856	0.275933
7	1.63495	2.67887		21	1.58324	0.633323
8	0.86564	0.517875		22	1.56494	0.625491
9	3.81333	0.961019		23	1.53161	0.763741
10	4.13607	0.678752		24	1.53161	0.763741
11	0.617424	0.901704		25	1.53161	0.763741
12	0.712712	0.475301		26	1.23381	0.659511
13	0.720242	0.670024		27	1.23381	0.659511
14	0.503702	0.64461		28	1.26823	0.950575
15	0.322473	0.586764		29	1.26823	0.950575
16	0.398548	0.494489		30	0.857601	0.737478
17	0.313126	0.46983		31	0.866617	0.724031
18	0.286643	0.354032		32	1.00377	1.08209
19	0.279113	0.339599		33	0.935192	1.21215
20	0.220434	0.527197		34	0.942569	0.956156
21	0.293134	0.584534		35	1.16441	1.18226
22	0.217838	0.586681		36	1.16441	1.18226
23	0.284306	0.42261		37	0.69996	0.824468
24	0.297028	0.881529		38	0.69996	0.824468
25	0.374401	0.40436		39	0.829187	1.03779
26	0.312347	0.450761		40	1.06141	1.04294
27	0.243023	0.628553		41	0.766623	1.00414
28	0.298586	0.497169		42	0.766623	1.00414
29	0.220175	0.496003		43	0.982184	1.09768
30	0.14462	0.523173		44	0.982184	1.09768
31	0.14462	0.523173		45	0.405988	0.920557
32	0.260679	0.586429		46	0.598873	1.00759
33	0.260679	0.586429		47	0.87454	0.806221
1	0.727595	1.04304		48	0.87454	0.806221
2	1.83687	1.88378		49	0.785201	1.0473
3	0.634632	0.776086		50	0.635483	0.978883
4	0.793652	1.78198		51	0.635483	0.978883
5	1.41862	1.57657		52	1.00595	0.899342
6	1.41862	1.57657		53	0.66335	0.865768
7	1.41862	1.57657		54	0.492868	0.973117
8	1.89246	1.42676		55	0.876179	1.20538
9	1.99412	0.68227		56	0.717172	0.99924
10	1.78225	1.70742		57	1.10458	0.903358
11	1.07818	0.950229		1	0.70669	2.03265
12	2.72751	2.05522		2	0.955521	2.64124
13	0.50719	0.569883		3	0.955521	2.64124
14	0.50719	0.569883		4	0.587284	2.29216
15	0.89596	0.696176		5	1.02592	2.40617
16	1.24139	0.689672		6	0.886476	1.4323
17	0.887421	0.647348		7	0.633313	1.03563
18	0.430338	0.738153		8	0.633313	1.03563
19	0.514118	0.505629		9	0.894599	1.22399
20	0.514118	0.505629		10	0.894599	1.22399
21	0.229105	0.567216		11	0.894599	1.22399
22	0.16756	0.738093		12	0.593241	1.03936
23	0.138398	0.363842		13	0.593241	1.03936
24	0.244089	0.371981		14	0.632772	1.02603
1	0.0265233	0.625422		15	0.517969	0.916263
2	0.146853	0.861437		16	0.517969	0.916263
3	2.06804	2.94098		17	0.517969	0.916263
4	2.06804	2.94098		18	1.35679	0.953006
5	2.51484	4.1234		19	1.35679	0.953006
6	1.32402	1.17672		20	1.30074	0.895771
7	1.17717	0.493251		21	1.30074	0.895771
8	2.43156	1.10082		22	1.30074	0.895771
9	1.71504	0.678707		23	1.20327	0.803597
10	1.71504	0.678707		24	1.20327	0.803597
11	1.04689	0.551008		25	1.06112	0.928733
12	1.04689	0.551008		26	1.06112	0.928733
13	0.114869	0.554063		27	1.19731	0.94369
14	0.796478	0.417296		28	1.19731	0.94369
15	0.93202	0.437215		29	1.47945	0.804347
16	0.283175	0.458273		30	1.47945	0.804347
17	0.2822	0.450191		31	1.13937	0.881824
18	0.2822	0.450191		32	1.13937	0.881824
19	0.289026	0.477947		33	1.02511	0.825694
20	0.369571	0.516192		34	0.659036	0.867131
21	0.369571	0.516192		35	0.659036	0.867131
1	1.5957	1.41211		36	0.712376	0.839412
2	1.71861	2.11999		37	0.712376	0.839412
3	3.96743	2.67288		38	1.13504	0.892418
4	1.82739	2.6179		39	1.22303	0.923425
5	0.84286	0.837499		40	1.22303	0.923425
6	0.84286	0.837499		41	0.99072	0.946644
7	2.55514	2.38993		42	0.846674	1.00138
8	0.404353	1.18821		43	0.846674	1.00138
9	1.04693	0.817113		44	1.32376	0.970775
10	1.04693	0.817113		45	1.32376	0.970775
11	1.76457	0.935934		46	1.03648	1.19151
12	1.24215	0.541751		47	1.24036	0.933381
13	1.24215	0.541751		48	1.06897	0.958665
14	0.369146	0.44564		49	1.0354	1.03208
15	0.369146	0.44564		50	0.752178	1.16087
16	0.369146	0.44564		51	0.949564	0.872025
17	0.438717	0.626828		52	1.25363	1.06739
18	0.438717	0.626828		53	0.73864	0.773666
19	0.438717	0.626828		54	1.23143	0.97312
20	0.453685	0.652818		55	0.936838	0.876522
21	0.188895	0.688642		56	0.834219	0.93302
22	0.125438	0.618176		57	0.834219	0.93302
23	0.355654	0.546645		58	1.30508	0.732753
24	0.355654	0.546645		59	1.38793	0.866709
1	1.26043	1.80976		60	1.19108	0.987765
2	1.57234	2.19876		61	0.711022	0.429287
3	1.04723	1.01666		62	1.28016	0.455968
4	1.7161	1.29188		63	1.28016	0.455968
5	2.0603	0.94657		64	0.712105	0.340871
6	2.0603	0.94657		65	1.16076	0.819959
7	1.42239	1.01312		66	1.16076	0.819959
8	0.536376	0.993162		67	1.24849	0.952782
9	0.803814	0.993448		68	0.81337	0.798928
10	1.39387	1.05504		69	1.33513	0.746456
11	1.39387	1.05504		70	1.33513	0.746456
12	1.46575	0.947436		71	0.791709	0.659417
13	1.09565	0.946678		72	0.791709	0.659417
14	0.657615	1.19785		73	0.685029	0.592792
15	0.602813	0.857441		1	0.235283	0.606408
16	0.724427	0.993941		2	0.476031	4.73276
17	0.603189	0.645129		3	0.663724	2.21388
18	0.603189	0.645129		4	0.663724	2.21388
19	0.603189	0.645129		5	0.199957	0.906672
20	0.603189	0.645129		6	0.51029	0.884551
21	0.255614	0.786736		7	0.258878	0.712305
22	0.25918	0.684692		8	0.787697	0.621262
23	0.25918	0.684692		9	0.787697	0.621262
1	0.134908	0.692827		10	0.957527	0.670304
2	0.134908	0.93259		11	0.699316	0.644807
3	2.46021	4.98326		12	0.686119	0.395452
4	1.46999	1.07236		13	0.758237	0.794329
5	1.9185	2.3153		14	1.00032	0.670987
6	1.9185	2.3153		15	1.00032	0.670987
7	3.4963	2.44237		16	0.88261	0.754061
8	2.48225	0.780354		17	0.955528	0.801031
9	2.35866	0.949917		18	1.08577	1.07301
10	1.41669	1.17148		19	1.24533	0.98196
11	1.39435	0.804603		20	1.36904	1.01804
12	0.540228	0.703494		21	0.646661	1.06244
13	2.00873	0.616278		22	0.646661	1.06244
14	2.00873	0.616278		23	1.47502	1.05789
15	0.600088	0.563748		24	0.95966	1.47891
16	0.891049	0.561207		25	0.95966	1.47891
17	0.667989	0.701379		26	1.16655	0.936051
18	0.43391	0.496716		27	1.16655	0.936051
19	0.43391	0.496716		28	0.924601	1.05256
20	0.209063	0.734752		29	0.924601	1.05256
21	0.209063	0.734752		30	1.00578	0.952143
22	0.783242	0.659887		31	1.00578	0.952143
23	0.783242	0.659887		32	0.878877	1.10555
24	0.783242	0.659887		33	0.88061	1.04651
25	0.185834	0.786626		34	0.877144	0.915287
26	0.185834	0.786626		35	1.3713	0.725805
27	0.185834	0.786626		36	1.71976	0.856863
28	0.185834	0.786626		37	0.867813	0.694919
29	0.226932	0.365705		38	0.867813	0.694919
30	0.245992	0.41123		39	1.13975	1.23937
31	0.245992	0.41123		40	1.44449	1.05968
1	0.165826	0.986372		41	1.44449	1.05968
2	1.59405	2.41009		42	2.08595	0.905274
3	0.178366	0.722311		43	0.920202	0.738056
4	1.53719	1.40706		44	0.920202	0.738056
5	1.67145	1.55301		45	2.12728	0.829353
6	1.67145	1.55301		46	2.12728	0.829353
7	4.33093	2.14351		47	1.00978	0.602309
8	1.87035	1.14143		48	0.584541	0.797805
9	1.43838	0.91069		49	0.584541	0.797805
10	2.06709	1.46457		50	2.01623	0.750977
11	2.06709	1.46457		51	0.646527	0.832251
12	0.980902	0.671656		52	1.3805	0.77014
13	0.980902	0.671656		1	0.415424	1.78447
14	0.367109	0.645904		2	0.339769	1.91774
15	0.251874	0.729196		3	0.385342	0.805378
16	0.373811	0.572085		4	0.657278	2.30357
17	0.249496	0.635071		5	0.657278	2.30357
18	0.24582	0.598781		6	0.500103	1.94682
19	0.24582	0.598781		7	0.500103	1.94682
20	0.342894	0.676043		8	0.553046	1.2847
21	0.296411	0.580055		9	0.611103	1.35376
22	0.279331	0.689429		10	0.611103	1.35376
23	0.452292	0.636302		11	0.611103	1.35376
24	0.341165	0.538407		12	0.670513	0.76829
1	0.278311	0.600999		13	0.785725	0.663386
2	0.278311	0.600999		14	0.766924	1.01443
3	0.169624	0.63359		15	0.845286	0.911764
4	0.289225	0.611824		16	1.5346	0.994701
5	0.916334	1.98437		17	0.662091	0.645774
6	1.04844	1.20197		18	1.39833	0.827141
7	0.9991	1.78839		19	1.36359	0.801158
8	4.02982	2.96255		20	0.910713	0.620366
9	2.46796	1.78957		21	0.981855	0.984447
10	3.14578	2.52975		22	1.05977	1.00756
11	3.79608	1.11686		23	0.958542	0.833555
12	1.82994	1.75613		24	0.916128	0.718823
13	0.893824	0.515881		25	1.16219	1.14977
14	0.594594	0.558142		26	1.52919	0.704026
15	0.552074	0.495092		27	0.745115	0.748597
16	0.3729	0.545075		28	1.06653	0.717696
17	0.3729	0.545075		29	1.06653	0.717696
18	0.328562	0.474034		30	1.04006	0.781225
19	0.328562	0.474034		31	1.04006	0.781225
20	0.264214	0.616214		32	1.82338	0.849521
21	0.264214	0.616214		33	1.82338	0.849521
22	0.483634	0.578668		34	1.03675	0.760709
23	0.162348	0.585077		35	1.03675	0.760709
24	0.133244	0.419482		36	1.51023	0.783001
1	0.126819	0.33652		37	1.24221	0.82444
2	1.22112	2.30318		38	0.797758	0.818155
3	1.41065	2.19366		39	0.869953	0.662388
4	1.30927	1.02861		40	0.869953	0.662388
5	1.05118	1.2467		41	1.35727	0.537916
6	1.38737	1.61777		42	1.35727	0.537916
7	1.23906	0.974736		43	1.776	0.755089
8	1.00755	1.4338		44	2.15367	0.452287
9	1.78195	0.925927		1	0.414433	1.13208
10	1.78195	0.925927		2	0.525266	1.02738
11	0.953876	0.804074		3	0.525266	1.02738
12	0.846264	1.66972		4	0.525266	1.02738
13	1.07739	0.561174		5	0.74574	0.872993
14	1.07739	0.561174		6	0.381708	4.79322
15	0.364556	0.337618		7	0.381708	4.79322
16	0.364556	0.337618		8	0.722331	2.23318
17	0.312913	0.362995		9	0.938027	3.54073
18	0.686119	0.378794		10	0.694861	0.923847
				11	0.799246	1.0947
				12	0.799246	1.0947
				13	1.58464	0.955164
				14	1.88704	0.87221
				15	2.1271	1.15065
				16	1.21248	1.15774
				17	1.7571	0.816308
				18	1.85432	0.886196
				19	1.30707	0.694276
				20	1.3945	1.18586
				21	1.12291	0.797581
				22	1.04408	0.947445
				23	0.986994	0.715066
				24	1.61163	0.540575
				25	0.700116	0.569887
				26	0.824565	0.694876
				27	1.01375	0.874261
				28	0.684112	0.63297
				29	0.922262	0.612844
				30	1.07203	0.647857
				31	0.711343	0.417816
				32	1.38136	0.441091
				33	1.38136	0.441091
				34	1.17379	0.694052
				35	1.26312	0.7474
				36	0.836987	0.753184
				37	1.81467	0.853047
				38	0.720181	0.689578
				39	0.728302	0.555431
				40	0.756011	0.57149
				41	0.811906	0.585657
				42	1.10308	0.657379
				43	0.988666	0.861811
				44	0.80259	0.859548
				45	0.80259	0.859548
				46	1.12888	0.827169
				47	0.765804	0.617042
				48	1.05197	0.697955
				49	1.14823	0.746384
				50	0.715643	0.748948
				51	0.93946	0.879526
				52	0.67193	0.861226
				53	0.67193	0.861226
				54	0.929667	0.795486
				55	0.770104	0.734342
				56	0.993205	0.668209
				57	0.755533	0.590589
				58	1.0534	0.941685
				59	0.84248	0.964898
				60	0.995116	0.860225
				61	0.933011	1.03799
				62	0.779181	0.818313
				63	1.14321	0.898918
				64	1.34625	1.03098
				65	0.765327	0.928326
				66	1.39068	1.24532
				67	1.12864	1.06438
				68	1.18955	1.28106
				69	1.21153	1.22031
				70	1.27961	1.07358
				71	1.62071	0.909905
				72	0.816922	0.901617
				73	0.931816	0.967443
				74	0.863978	0.847423
				75	0.863978	0.847423
				76	0.466505	0.831402
				1	0.330544	1.49352
				2	0.535405	2.90551
				3	0.321909	2.32303
				4	0.444263	2.6349
				5	0.444263	2.6349
				6	0.335434	1.34701
				7	0.449049	2.1421
				8	0.440518	0.678907
				9	0.420958	0.909512
				10	0.526249	1.02963
				11	0.526249	1.02963
				12	0.494412	0.590149
				13	0.494412	0.590149
				14	0.426992	1.02957
				15	0.426992	1.02957
				16	0.666083	0.948935
				17	0.666083	0.948935
				18	0.887902	1.11053
				19	0.624049	0.781606
				20	0.624049	0.781606
				21	0.624049	0.781606
				22	1.10598	0.870311
				23	0.676487	0.991507
				24	0.676487	0.991507
				25	1.13532	0.909328
				26	1.75021	0.774173
				27	0.89352	1.06195
				28	0.87292	0.836546
				29	1.04854	0.92081
				30	1.29887	0.934739
				31	0.87833	0.655399
				32	0.87833	0.655399
				33	1.17756	0.998704
				34	1.17756	0.998704
				35	1.17756	0.998704
				36	0.983622	0.750674
				37	1.0681	1.00356
				38	1.0681	1.00356
				39	0.707492	0.861461
				40	0.707492	0.861461
				41	1.60309	1.02761
				42	1.60309	1.02761
				43	1.35214	0.939704
				44	1.09765	0.996605
				45	1.09765	0.996605
				46	1.53484	0.978036
				47	1.31885	0.922578
				48	1.34819	0.951375
				49	1.25351	1.24723
				50	1.22146	1.0733
				51	1.24373	1.04377
				52	1.09307	1.13953
				53	1.08371	0.919593
				54	1.04251	1.02661
				55	1.04251	1.02661
				56	1.03315	0.954442
				57	0.757432	0.860335
				58	0.787397	0.903477
				59	0.787397	0.903477
				60	0.584513	0.919348
				61	1.18838	0.95526
				62	0.828598	0.877571
				63	1.11659	1.03739
				64	1.6264	1.02132
				65	1.59227	1.01615
				66	1.70797	0.928134
				67	1.70797	0.928134
				68	1.49135	0.87188
				69	1.49135	0.87188
				70	1.96766	0.978437
				71	1.41082	0.871075
				72	0.864388	0.86155
				73	1.10327	0.834512
				74	1.26475	0.752972
				75	1.1734	0.779958
				76	1.1734	0.779958
				77	1.21002	0.846011
				78	1.29513	0.863424
				79	0.939091	0.77147
				80	1.23166	0.680394
				81	0.984038	0.755006
				82	1.32571	0.814417
				83	0.966558	0.891664
				84	1.38086	0.78529
				85	0.865845	0.637666
				86	1.28951	0.68406
				87	0.88374	0.651316
				88	1.04105	0.59545

## Sheet: Figure 2
Figure 2A
	p53 signal
	Small Intestine				Large Intestine				Thymus				Spleen
Time Point	Samp. 1	Samp. 2	Samp. 3	Time Point	Samp. 1	Samp. 2	Samp. 3	Time Point	Samp. 1	Samp. 2	Samp. 3	Time Point	Samp. 1	Samp. 2	Samp. 3
0	0.578204	0.307366	0.125435	0	0.646229	0.823665	0.762805	0	1.33038	0.526648		0	0.319894	0.623316	0.233438
2	3.13071	3.0328	6.39818	2	2.83605	4.33438	5.41799	2	4.35747	2.20742	7.22679	2	1.68111	0.838414	2.7003
5	1.45969	1.13824	0.804622	5	1.68877	2.33568	1.08888	5	3.20226	3.97677	2.4432	5	1.37348	1.70555	1.41804
7	1.32359	1.18449	1.17669	7	1.14651	1.87049	1.422	7	3.81904	2.50566	2.04227	7	1.56565	1.09916	1.28766
Figure 2C
	SI --pP53				Spleen - pP53
	Samp. 1	Samp. 2	Samp. 3		Samp. 1	Samp. 2	Samp. 3
0	1.35733	1.92457	2.03798	0	0.765911	-0.13287	0.704868
2	12.6099	5.93458	3.97378	2	2.43059	1.88127	2.57248
5	1.97238	2.14883	2.19365	5	1.7247	2.01326	2.34926
7	2.48051	2.03648	1.82028	7	1.72991	1.44397	0.734208
Figure 2D																	Figure 2F
	Untreated
	cell pos	signal																p53 intensity (a.u.)	0	5.05051e-05	0.00010101	0.000151515	0.00020202	0.000252525	0.00030303	0.000353535	0.00040404	0.000454545	0.000505051	0.000555556	0.000606061	0.000656566	0.000707071	0.000757576	0.000808081	0.000858586	0.000909091	0.000959596	0.0010101	0.00106061	0.00111111	0.00116162	0.00121212	0.00126263	0.00131313	0.00136364	0.00141414	0.00146465	0.00151515
	1	26.354	1	53	1	236.299	1	50.807	1	53.716	1	30.512	1	29.181			time point	Control	0	0	0	0	0	0	0	0	0	0	0	0	0	0	0	0	0.000475737	0.00903901	0.0355217	0.108627	0.219156	0.368062	0.621472	0.851253	0.997146	1	0.937044	0.753092	0.52236	0.349033	0.248811
	2	21.342	2	83	2	244.556	2	64.895	2	63.147	2	53.07	2	24.677				1 hr	0	0	0	0	0	0	0	0	0	0	0	0	0	0	0	0	0	9.73141e-05	0.00107046	0.0109965	0.0457376	0.125633	0.251362	0.435481	0.609576	0.753114	0.866874	0.960685	1	0.965648	0.867264
	3	17.81	3	72	3	37.397	3	56.239	3	35.176	3	34.727	3	24.399				2 hr	0	0	0	0	0	0	0	0	0	0	0	0	0	0	0	0	0	0	0	0	0	0	0	0.000840572	0	0.000560381	0.00364248	0.0179322	0.0465116	0.0947044	0.143738
	4	21.646	4	77	4	126.939	4	63.282	4	25.284	4	30.39	4	21.333				3 hr	0	0	0	0	0	0	0	0	0	0	0	0	0	0	0	0	0	0	0	0	0.000598982	0.00628931	0.0167715	0.0383348	0.0850554	0.154537	0.233902	0.349506	0.473196	0.621743	0.762803
	5	22.987	5	101	5	95.869	5	67.391	5	38.206	5	25.023	5	16.497				4 hr	0	0	0	0	0	0	0	0	0	0	0	0	0	0	0	0	0	0	0	0	0	0	0	0	0	0.000194894	0.000389788	0.00506724	0.0157864	0.0337166	0.0594426
	6	22.266	6	113	6	76.463	6	46.87	6	49.029	6	24.936	6	13.559				5 hr	0	0	0	0	0	0	0	0	0	0	0	0	0	0	0	0	0	0	0	0	0.000151057	0.00151057	0.00725076	0.0160121	0.0433535	0.0909366	0.162538	0.258006	0.350302	0.493353	0.624622
	7	21.785	7	120	7	58.206	7	51.534	7	48.618	7	40.703	7	11.771				6 hr	0	0	0	0	0	0	0	0	0	0	0	0	0	0	0	0	0	0.000209205	0	0	0	0	0	0	0.000627615	0.00292887	0.00711297	0.0154812	0.0303347	0.0594142	0.120084
	8	20.532	8	106	8	49.678	8	58.109	8	50.549	8	36.256	8	22.542				7 hr	0	0	0	0	0	0	0	0	0	0	0	0	0	0	0	0	0	0	0	0	0	0	0	0.00177863	0.00684088	0.0264058	0.0571898	0.0979614	0.154057	0.233548	0.351621
	9	24.658	9	104	9	35.126	9	61.718	9	44.5	9	29.913	9	19.854
	10	16.468	10	97	10	29.621	10	51.546	10	64.069	10	29.767	10	17.538
	11	17.304	11	63	11	42.271	11	48.214	11	60.059	11	33.297	11	21.115
	12	24.696	12	67	12	34.07	12	43.803	12	55.569	12	32.657	12	33.66
	13	22	13	52	13	31.584	13	44	13	54.99	13	32.203	13	24.858
	14	20.494	14	49	14	36.136	14	42.097	14	44.99	14	26.302	14	20.743
	15	25.418	15	30	15	42.159	15	36.71	15	40.794	15	20.436	15	17.483
	16	34.354	16	54	16	40.075	16	42.118	16	35.461	16	26.453	16	18.958
	17	47.785	17	34	17	41.093	17	37.084	17	35.647	17	31.203	17	25.694
	18	46.43	18	26	18	32.514	18	37.004	18	49.137	18	22.773	18	17.594
	19	43.241	19	42	19	35.168	19	39.929	19	37.99	19	22.571	19	19.83
	20	48.646	20	36	20	39.131	20	39.273	20	40.078	20	30.098	20	22.292
	21	58	21	41	21	42.257	21	35.697	21	29.98	21	27.571	21	22.92
	22	44.797	22	41	22	43.893	22	40.437	22	33.618	22	35.384	22	24.361
	23	44.797	23	40	23	47.061	23	48.29	23	32.137	23	26.054	23	27.743
	24	44.797	24	37	24	55.71	24	48.487	24	25.588	24	30.5	24	33.361
	25	44.797	25	44	25	67.243	25	46.101	25	36.627	25	34.429	25	38.5
	1	43.87	1	120	1	26.378	1	96.914	1	35.278	1	27.384	1	23.4
	2	41.616	2	57	2	33.695	2	98.605	2	34.817	2	32.946	2	29.518
	3	41.204	3	60	3	31.832	3	73.605	3	41.69	3	27.839	3	29.632
	4	44.361	4	125	4	72.08	4	62.887	4	33.905	4	24.402	4	26.571
	5	38.556	5	82	5	54.927	5	63.984	5	27.817	5	24.929	5	23.35
	6	36.44	6	54	6	26.737	6	66.457	6	30.492	6	32.062	6	21.897
	7	38.097	7	47	7	26.016	7	65.332	7	45.214	7	27.607	7	26.112
	8	40.324	8	54	8	31.396	8	62.957	8	29.54	8	27.304	8	24.591
	9	29.083	9	46	9	27.74	9	59.816	9	20.325	9	25.821	9	25.568
	10	26.338	10	52	10	44.276	10	56.332	10	34.841	10	26.911	10	25.956
	11	27.796	11	41	11	51.276	11	56.227	11	47.048	11	23.312	11	19.147
	12	32.125	12	46	12	49.958	12	59.516	12	106.349	12	33.83	12	16.188
	13	32.366	13	45	13	53.542	13	48.59	13	37.754	13	31.893	13	23.197
	14	30.463	14	36	14	52.604	14	52.289	14	57.278	14	23.348	14	26.471
	15	32.139	15	38	15	45.385	15	59.754	15	55.492	15	25.607	15	27.103
	16	41.926	16	48	16	49.891	16	55.238	16	47.111	16	23.045	16	34.185
	17	51.657	17	52	17	40.365	17	52.184	17	15.611	17	22.116	17	28.153
	18	32.102	18	48	18	37.172	18	48.676	18	41.984	18	45.357	18	27.144
	19	29.278	19	61	19	33.807	19	46.215	19	33.635	19	49.161	19	29.741
	20	28.583	20	43	20	25.922	20	46.59	20	34.952	20	47.545	20	36.171
	21	34.167	21	50	21	21.37	21	60.652	21	37.381	21	46.116	21	38.382
	22	30.671	22	46	22	30.745	22	62.949	22	28.016	22	46.643	22	46.1
	23	33.356	23	31	23	31.771	23	56.977	23	28.095	23	50.92	23	28.497
	24	35.861	24	55	24	33.073	24	60.129	24	30.619	24	51.098	24	29.676
	25	34.745	25	48	25	35.583	25	60.504	25	34.881	25	51.482	25	33
	1	8	1	74	1	109.821	1	66.765	1	35.04	1	60.272	1	31.031
	2	10	2	133	2	57.804	2	92.092	2	37.662	2	48.19	2	23.094
	3	12	3	92	3	206.271	3	51.58	3	36.073	3	37.051	3	25.115
	4	8	4	56	4	150.317	4	51.718	4	34.669	4	43.203	4	24.438
	5	10	5	46	5	142.671	5	60.492	5	44.079	5	39.709	5	22.052
	6	12	6	58	6	120.562	6	80.496	6	41.007	6	40.487	6	34.167
	7	14	7	26	7	82.912	7	74.273	7	42.914	7	38.614	7	23.557
	8	17	8	29	8	104.025	8	54.521	8	48.219	8	37.741	8	24.083
	9	4	9	33	9	116.321	9	58.87	9	46.662	9	31.184	9	31.401
	10	10	10	61	10	93.075	10	54.571	10	54.967	10	31.69	10	27.703
	11	7	11	31	11	55.704	11	46.101	11	37.874	11	32.905	11	39.922
	12	8	12	32	12	59.279	12	48.588	12	31.781	12	32.918	12	35.401
	13	11	13	45	13	60.987	13	56.525	13	30.887	13	32.753	13	46.661
	14	16	14	46	14	50.8	14	49.824	14	35.364	14	34.608	14	45.719
	15	20	15	32	15	50.775	15	53.168	15	35	15	40.797	15	37.823
	16	22	16	52	16	49.754	16	52.966	16	33.477	16	38.747	16	41.547
	17	14	17	55	17	53.133	17	51.336	17	36.483	17	34.949	17	32.115
	18	33	18	43	18	50.546	18	45.555	18	35.907	18	35.551	18	39.062
	19	21	19	55	19	56.883	19	46.933	19	30.927	19	42.601	19	42.797
	20	24	20	61	20	55.546	20	51.214	20	41.172	20	32.835	20	40.536
	21	37	21	34	21	51.171	21	61.618	21	34.119	21	31.291	21	41.339
	22	32	22	49	22	48.5	22	53.298	22	33.662	22	32.133	22	36.646
	23	37	23	54	23	51.213	23	50.714	23	32.974	23	33.968	23	35.729
	24	39	24	30	24	60.879	24	49.761	24	47.808	24	35.981	24	37.156
	25	32	25	58	25	58.046	25	51.513	25	57.113	25	38.468	25	44.385
	1	13	1	100.2	1	99.434	1	84.438	1	61.22	1	55.538	1	48.901
	2	9	2	139	2	127.17	2	84.055	2	49.136	2	50.437	2	37.35
	3	11	3	102.771	3	134.125	3	65.539	3	57.667	3	47.981	3	45.164
	4	3	4	108.929	4	121.704	4	72.227	4	51.39	4	49.576	4	49.832
	5	36	5	65.914	5	183.814	5	79.438	5	36.429	5	43.551	5	49.96
	6	6	6	98.857	6	156.907	6	81.352	6	50.407	6	52.703	6	51.584
	7	11	7	118.714	7	109.887	7	69.656	7	51.994	7	53.152	7	45.314
	8	23	8	96.9	8	87.125	8	59.875	8	68.599	8	42.146	8	53.679
	9	17	9	74.371	9	85.556	9	61.898	9	68.243	9	38.266	9	53.865
	10	26	10	57.486	10	64.65	10	65.773	10	28.842	10	35.823	10	44.168
	11	19	11	62.657	11	54.087	11	72.414	11	48.271	11	37.867	11	43.978
	12	7	12	66.1	12	48.682	12	106.258	12	53.271	12	31.861	12	42.318
	13	8	13	62.814	13	37.839	13	65.156	13	53.672	13	34.924	13	43.015
	14	14	14	56.329	14	42.212	14	42.961	14	54.734	14	27.108	14	42.526
	15	9	15	59.671	15	38.322	15	46.562	15	28.226	15	36.785	15	41.018
	16	10	16	57.671	16	37.444	16	43.844	16	31.921	16	40.57	16	42.274
	17	7	17	66.929	17	47.039	17	41.508	17	34.701	17	35.924	17	42.467
	18	19	18	63.257	18	42.643	18	55.93	18	43.542	18	26.576	18	38.996
	19	21	19	58.329	19	41.82	19	66.602	19	36.034	19	39	19	32.777
	20	23	20	64.071	20	47.823	20	59.844	20	41.119	20	37.88	20	23.069
	21	34	21	72.414	21	41.013	21	55.867	21	38.362	21	61.671	21	20.974
	22	19	22	78.571	22	41.814	22	56.383	22	40.554	22	56.722	22	18.478
	23	23	23	68.386	23	47.283	23	51.711	23	37	23	53.297	23	21.635
	24	47	24	76.129	24	44.654	24	48.445	24	33.395	24	48.861	24	22.609
	25	47	25	44.329	25	58.103	25	44.508	25	41.729	25	46.532	25	22.186
	1	28	1	60.342	1	48.665	1	194.308	1	70.342	1	35.752	1	32.889
	2	28	2	85.013	2	61.818	2	56.413	2	74.699	2	31.643	2	30.647
	3	35	3	97.278	3	110.477	3	47.39	3	64.37	3	34.648	3	31.493
	4	28	4	86.405	4	59.932	4	44.326	4	67.945	4	36.429	4	31.7
	5	36	5	102.62	5	60.222	5	46.32	5	42.247	5	34.148	5	30.488
	6	33	6	96.886	6	83.284	6	51.953	6	72.329	6	47.09	6	32.266
	7	22	7	80.835	7	59.602	7	55.006	7	41.795	7	48.557	7	29.778
	8	17	8	102.62	8	74.716	8	58.5	8	61.966	8	51.157	8	34.435
	9	26	9	90.114	9	61.767	9	55.337	9	49.13	9	46.338	9	39.304
	10	20	10	72.785	10	57.705	10	52.89	10	54.041	10	51.271	10	40.478
	11	24	11	80.975	11	58.824	11	52.087	11	50.692	11	56.167	11	33.135
	12	32	12	57.051	12	51.716	12	52.924	12	46.842	12	60.671	12	38.99
	13	16	13	62.81	13	42.619	13	52.535	13	50.973	13	60.014	13	30.594
	14	17	14	64.848	14	43.881	14	45.843	14	51.103	14	54.557	14	26.894
	15	10	15	57.076	15	45.585	15	51.442	15	49.644	15	50.019	15	30.053
	16	22	16	62.797	16	43.278	16	54.983	16	48.534	16	48.633	16	31.855
	17	20	17	42.392	17	41.96	17	49.849	17	54.247	17	50.852	17	36.715
	18	19	18	47.772	18	43.875	18	52.738	18	41.363	18	51.962	18	36.614
	19	26	19	43.532	19	52.375	19	51.86	19	37.795	19	55.49	19	39.014
	20	23	20	41.633	20	54.528	20	59.593	20	39.671	20	51.895	20	35.077
	21	29	21	37.177	21	45.932	21	59.128	21	52.267	21	47.343	21	16.019
	22	34	22	39.127	22	47.949	22	63.523	22	49.616	22	51.705	22	9.903
	23	21	23	63.013	23	43.506	23	63.523	23	56.973	23	45.486	23	13.01
	24	20	24	63.962	24	45.347	24	63.523	24	51.911	24	44.014	24	9.773
	25	22	25	69.076	25	38.04	25	63.523	25	51.288	25	48.552	25	18.488
			1	98.774	1	98.206	1	44.996	1	41.162	1	43.671
			2	103.571	2	63.972	2	43.443	2	53.652	2	39.609
			3	91.071	3	78.322	3	44.965	3	47.19	3	39.855
			4	140.529	4	152.439	4	45.202	4	42.319	4	33.203
			5	125.971	5	59.682	5	50.018	5	38.581	5	37.652
			6	75.414	6	89.36	6	55.417	6	49.619	6	50.783
			7	76.257	7	87.636	7	50.009	7	60.362	7	51.116
			8	88.214	8	81.444	8	69.636	8	52.114	8	50.87
			9	82.057	9	46.061	9	53.583	9	29.719	9	52.401
			10	72.229	10	73.897	10	56.316	10	32.571	10	54.314
			11	57.271	11	65.621	11	41.158	11	34.31	11	58.845
			12	61.371	12	64.846	12	40.092	12	39.533	12	47.522
			13	48.914	13	59.654	13	56.355	13	38.595	13	48.213
			14	43.8	14	52.808	14	54.737	14	44.062	14	51.464
			15	42.771	15	50.995	15	50.575	15	23.862	15	48.758
			16	38.957	16	51.037	16	41.877	16	36.367	16	50.444
			17	52.929	17	55.883	17	39.952	17	30.29	17	47.478
			18	48.9	18	52.061	18	38.465	18	32.1	18	48.971
			19	42.871	19	50.897	19	32.083	19	31.824	19	41.676
			20	45.886	20	48.561	20	34.649	20	34.714	20	46.406
			21	40.4	21	44.112	21	31.561	21	34.814	21	37.44
			22	38.014	22	50.467	22	29.105	22	33.495	22	37.034
			23	44.771	23	47.262	23	28.618	23	28.933	23	35.957
			24	50.957	24	45.056	24	32.066	24	34.095	24	48.928
			25	49.357	25	42.734	25	34.934	25	43.076	25	48.357
			1	95.12	1	122.5	1	35.316	1	58.977	1	51.453
			2	95.12	2	127.611	2	54.864	2	96.383	2	56.716
			3	101.69	3	149.175	3	44.696	3	51.045	3	49.684
			4	94.917	4	112.484	4	52.383	4	45.654	4	43.016
			5	130.833	5	105.452	5	58.693	5	38.541	5	45.684
			6	116.481	6	79.96	6	64.671	6	49.383	6	46.516
			7	72.262	7	78.437	7	55.658	7	47.782	7	46.379
			8	84.206	8	71.087	8	56.987	8	44.053	8	48.705
			9	72.341	9	44.873	9	56.987	9	42.03	9	45.216
			10	66.722	10	48.817	10	56.832	10	47.88	10	48.116
			11	61.579	11	44.825	11	54.237	11	36.241	11	46.5
			12	62.286	12	37.262	12	72.766	12	31.767	12	46.926
			13	53.762	13	36.198	13	63.522	13	53.256	13	45.211
			14	44.722	14	45.365	14	50.725	14	43.556	14	50.495
			15	45.151	15	53.77	15	45	15	38.782	15	41.505
			16	42.746	16	60.714	16	44.225	16	41.406	16	39.753
			17	48.802	17	61.175	17	54.753	17	41.722	17	40.947
			18	50.587	18	66.722	18	44.411	18	23.398	18	52.484
			19	45.357	19	64.683	19	41.506	19	22.023	19	58.358
			20	48.746	20	63.754	20	39.342	20	17.368	20	42.795
			21	36.587	21	58.952	21	38.75	21	19.714	21	39.184
			22	39.357	22	62.381	22	41.37	22	29.624	22	43.021
			23	45.992	23	60.294	23	36.706	23	28.632	23	46.711
			24	47.198	24	58.611	24	35.13	24	35.511	24	45.437
			25	55.635	25	59.238	25	35.915	25	37.338	25	47.016
			1	61.608			1	53.221	1	38.875	1	32.832
			2	96.367			2	35.561	2	38.01	2	35.525
			3	126.837			3	25.048	3	71.144	3	33.782
			4	91.584			4	22.152	4	53.889	4	34.941
			5	80.795			5	53.406	5	35.947	5	46.471
			6	110.41			6	39.636	6	29.587	6	46.399
			7	116.458			7	31.752	7	48.827	7	36.832
			8	46.934			8	36.073	8	40.293	8	32.437
			9	96.072			9	24.952	9	39.067	9	29.319
			10	57.807			10	25.561	10	34.438	10	37.256
			11	50.916			11	28.824	11	45.712	11	39.172
			12	57.048			12	20.345	12	45.062	12	36.761
			13	60.88			13	21.079	13	32.87	13	38.336
			14	63.367			14	23.373	14	34.538	14	38.836
			15	65.807			15	20.548	15	32.053	15	37.983
			16	71.566			16	37.079	16	42.846	16	46.374
			17	63.795			17	43.43	17	28.726	17	46.349
			18	63.361			18	29.227	18	30.197	18	34.282
			19	55.295			19	36.339	19	33.894	19	50.042
			20	60.759			20	28.891	20	26.014	20	59.004
			21	61.825			21	29.542	21	24.062	21	51.067
			22	70.681			22	31.536	22	24.99	22	59.155
			23	66.361			23	34.209	23	21.423	23	48.929
			24	64.795			24	35.158	24	31.755	24	48.433
			25	53.831			25	35.403	25	44.058	25	49.639
			1	63.808			1	62.527			1	50.345
			2	63.782			2	43.947			2	54.84
			3	91.218			3	43.077			3	56.508
			4	92.654			4	56.092			4	47.29
			5	83.494			5	28.116			5	49.42
			6	94.506			6	25.686			6	47.702
			7	93.872			7	50.86			7	49.853
			8	85.391			8	28.329			8	53.282
			9	91.821			9	29.425			9	47.328
			10	88.071			10	28.473			10	43.273
			11	70.115			11	46.662			11	40.235
			12	82.301			12	46.657			12	37.782
			13	58.821			13	31.937			13	36.832
			14	63.776			14	27.348			14	44.613
			15	54.91			15	17.932			15	35.059
			16	64.846			16	23.464			16	35.134
			17	46.282			17	24.087			17	47.613
			18	52.654			18	22.937			18	39.256
			19	45.647			19	21.469			19	42.29
			20	45.25			20	32.758			20	39.387
			21	38.577			21	29.135			21	37.034
			22	41.103			22	28.522			22	38.315
			23	64.436			23	24.237			23	36.899
			24	63.756			24	21.952			24	36.739
			25	66.667			25	18.826			25	45.374
							1	33.784
							2	37.896
							3	35.668
							4	32.955
							5	57.616
							6	70.407
							7	31.642
							8	50.709
							9	38.291
							10	55.299
							11	33.332
							12	30.795
							13	30.504
							14	30.612
							15	32.007
							16	31.284
							17	27.541
							18	27.101
							19	26.272
							20	28.97
							21	22.466
							22	28.571
							23	22.433
							24	20.799
							25	27.522
							1	57.342
							2	43.088
							3	47.788
							4	35.508
							5	41.661
							6	40.489
							7	42.692
							8	98.02
							9	41.311
							10	37.347
							11	40.175
							12	40.644
							13	88.927
							14	45.46
							15	47.299
							16	37.006
							17	33.54
							18	32.076
							19	29.469
							20	27.189
							21	34.994
							22	28.565
							23	26.568
							24	22.155
							25	32.822
Figure 2H
	Small Intestine			Large Intestine			Thymus			Spleen
	MDM2	CDKN1A	PUMA	MDM2	CDKN1A	PUMA	MDM2	CDKN1A	PUMA	MDM2	CDKN1A	PUMA
0	0	0	0	0	0	0	0	0	0	0	0	0
1	1.4	0.88	1.025	0.885	1.02	1.635	2.22	3.23	2.98	1.54	4.155	3.48
2	1.74	2.44	2.72	1.535	2.115	3.02	2.015	4.405	4.26	2.545	4.965	4.345
3	1.52	1.335	1.37	1.465	1.63	1.99	2.1	4.615	3.89	2.275	5.3	4.345
4	0.7	1.075	0.785	0.57	1.065	1.405	1.92	4.94	4.53	2.755	5.6	4.745
5	1.085	1.405	1.725	0.675	1.825	2.125	2.07	4.505	3.875	2.87	5.325	4.31
6	1.055	0.775	1.22	0.56	1.23	1.74	1.62	3.82	2.805	2.33	4.87	3.96
7	0.885	0.495	0.91	0.365	1.17	1.32	1.605	3.97	2.985	2.245	5.045	4.93
STD
	0.270647	0.252982	0.244233	0.0921954	0.0781025	0.0992472	0.18868	0.174929	0.18868	0.065192	0.632535	0.0851469
	0.244233	0.252982	0.237065	0.137295	0.192354	0.141421	0.06	0.107703	0.147648	0.135093	0.0992472	0.117686
	0.0474342	0.0948683	0.065192	0.0158114	0.0851469	0.155724	0.279732	0.265047	0.315753	0.0989949	0.0212132	0.127279
	0.0827647	0.149164	0.115109	0.106066	0.241661	0.343001	0.123693	0.145086	0.308707	0.123693	0.171172	0.131529
	0.231193	0.0961769	0.111803	0.0608276	0.0514782	0.197231	0.272029	0.314006	0.147648	0.0141421	0.1	0.0141421
	0.199249	0.135093	0.13	0.0827647	0.179025	0.130384	0.260768	0.294703	0.255441	0.180693	0.159531	0.196596
	0.230217	0.101242	0.0886002	0.143178	0.461411	0.121037	0.147648	0.164924	0.185607	0.0552268	0.25807	0.0886002
	0.186011	0.644089	0.0452769	0.202608	0.327567	0.370203	0.139463	0.151327	0.413824	0.198494	0.878208	0.374767
[truncated: 69 more columns]

## Sheet: Figure 3
Figure 3
F3C						F3D							F3E																		F3F							F3G
							NMi801 (ug/ml)								low					med					high						Vehicle								Veh.	NMi801	Veh.	NMi801
	Human-MDM2	Dog-MDM2	Mouse-MDM2	Rat-MDM2				Meas. 1	Meas. 2	Meas. 3	Meas. 4			time(h)	Meas. 1	Meas. 2	Meas. 3	Meas. 4		Meas. 1	Meas. 2	Meas. 3	Meas. 4		Meas. 1	Meas. 2	Meas. 3	Meas. 4				Day 15	Day 18	Day 20	Day 22	Day 25			p53wt	p53wt	p53-	p53-
Ki (nM), Meas. 1	0.72	0.85	1.434	1.595			10	40.5	40.8	38.7	36.6			12	35.65	32.5	28.5	37.25	12	21.15	24.2	25.3	22.3	12	19.1	20.2	19.2	18.7			Mouse 1	237.04	348.91	427.91	475.33	616.57		Mouse 1	616.57	158.25	557.27	426.11
Ki (nM), Meas. 2	0.603	1.142	1.077	1.487			5	45.3	42	42.2	44.65			9	41.7	36.75	41.1	38.2	9	22.1	23.9	25.8	20.9	9	18	18.4	18.9	18.9			Mouse 2	184.58	307.42	334.06	439.54	564.11		Mouse 2	564.11	309.15	384.17	485.52
Ki (nM), Meas. 3	0.921	0.803	1.014				2.5	45.1	41	43.9	42.2			6	46.5	55.5	53.35	54	6	28.8	26.2	30.5	29.05	6	18.6	19.8	19.9	18.1			Mouse 3	177.04	245.8	342	421.72	567.29		Mouse 3	567.29	452.9	912.14	741.32
Ki (nM), Meas. 4			0.896				1.25	46.75	43.4	39.1	43.9			4	57.9	48.2	48.15	46.5	4	37.85	36.35	39.2	41.1	4	21.6	20.4	20.9	21.4			Mouse 4	91.89	211.23	246.94	325.47	468.99		Mouse 4	468.99	132.93	276.67	525.04
Ki (nM), Meas. 5			0.741				0.625	25.65	23.5	26.95	31.85			3	43.1	49.7	48.5	45.1	3	38.85	42.3	42.1	40.9	3	23.4	21.1	26.8	23.6			Mouse 5	144.67	237.12	259.46	403.65	601.61		Mouse 5	601.61	136.66	493.01	368.05
							0.3125	15.9	15.45	14.9	15.1			2	40.9	35.8	37.8	36.8	2	39.6	33.8	39.15	38.7	2	36.8	34	32.7	31			Mouse 6	130.45	233.64	347.78	378.64	548.32		Mouse 6	548.32	265.77	663.72	629.08
							0.1563	13.75	13.9	12.9	12.5			1	27.85	27.55	27.6	27.7	1	30.25	29.6	29.2	29.2	1	28.5	27.6	29.1	28			Mouse 7	261.13	392.77	475.67	625.08	913.99		Mouse 7	913.99	129.09	466.78	773.23
							0.0781	12.8	12.4	12.8	12.7			0	15.8	16.1	16.2	15.6	0	16	15.3	17.3	17	0	16.25	17.3	16.5	16.7			Mouse 8	111.22	168.77	181.26	215.01	295.48		Mouse 8	295.48	257.14	838.59	252.59
							0.0391	12.3	12.4	12.8	11.8																				NMi801
							0.0195	12.3	12	12.1	12.5																					Day 15	Day 18	Day 20	Day 22	Day 25
							0.0098	12.3	12.2	12.2	12.2																				Mouse 1	196.25	257.24	220.61	182.96	158.25
							0.0049	12.2	12.3	12.4	12.1																				Mouse 2	175.92	247.04	308.84	270.85	309.15
																															Mouse 3	212.67	305.44	293.83	332.81	452.9
																															Mouse 4	88.31	122.36	131.23	116.17	132.93
																															Mouse 5	101.71	103.53	103.3	99.37	136.66
																															Mouse 6	265.55	330.12	381.25	410.98	265.77
																															Mouse 7	123.65	130	118.07	131.22	129.09
																															Mouse 8	172.37	175.97	183.82	212.1	257.14

## Sheet: Figure 4
Figure 4B -- qPCR				Figure 4C			Figure 4D			Figure 4E			Figure 4G			Figure 4H																								Figure 4I
	Small Intestine*	Spleen*		p53			p21			pp53				%p53+ cells		Day:	0	2	4	6	8	10	12	14	16	18	20	22	24	26	28	30	32	34	36	38	40	42			Final tumor Volumes
Mouse 1 NT	-0.16	-0.365833		IR	IR+NMi801		IR	IR+NMi801		IR	IR+NMi801		Tumor 1 NT	0.016444		Tumor1_NT	17.5537	50.7732	82.4062	111.073	131.17	163.466	198.236	236.312	310.878	393.719	572.694	489.548	587.598	737.4	820.174	800.434	796.963	1080.87	1431.42	1400.04	1468.63	1639.43				NT	MDM2i	IR	IR+MDM2i
Mouse 2 NT	0.0875	0.471667		1.26465	2.1736		87.3784	34.2162		2.1134	4.08264		Tumor 2 NT	0.033742		Tumor2_NT	0.523333	0.523333	0.523333	0	0	0	0	5.03678	12.8714	18.4672	24.7231	29.4019	36.5833	46.3962	48.0713	47.5351	55.5569	85.8877	100.011	127.83	134.907	156.508				1639.43	87.3937	517.933	39.2645
Mouse 3 NT	0.0725	-0.105833		1.12172	4.30838		39.027	42.3243		3.01845	5.22006		Tumor 3 NT	0.0231156		Tumor3_NT	55.3811	160.235	227.922	310.182	360.909	473.214	510.111	615.816	754.979	829.61	1011.14	1205.02	1321.57	1517.73	1889.57	2134.92	2157.67	2571.14	2571.14	2571.14	2571.14	2571.14				156.508	1992.53	46.2421	401.387
Mouse 4 2hr+IR	1.315	3.11667		1.50435	4.30838		39.027	80.1622		1.60196	8.42886		Tumor 4 NT	0.080681		Tumor4_NT	24.7231	49.6218	84.0189	88.7424	143.389	158.459	205.102	264.22	302.289	285.394	344.617	394.369	431.057	452.966	482.545	506.769	503.188	625.064	625.064	625.064	625.064	625.064				2571.14	1054.36	160.062	111.524
Mouse 5 2hr+IR	2.1175	1.89167		1.50435	5.74377		32.2973	42.3243		1.92683	3.0283		Tumor 5 +IR	0.179697		Tumor5_NT	32.3756	65.025	66.8001	73.7685	82.8774	104.969	183.064	306.321	261.963	221.223	270.004	288.588	319.406	388.339	452.957	455.099	494.067	494.067	494.067	494.067	494.067	494.067				625.064	0	650.135	178.537
Mouse 6 2hr+IR	1.7425	2.71417		1.50435	5.74377		66.5676	42.3243		1.35341	1.90859		Tumor 6 +IR	0.278531		Tumor6_NT	26.4011	42.633	66.8001	93.7391	89.0342	104.024	175.683	252.672	228.373	199.019	233.823	261.099	251.033	335.399	544.01	565.224	517.858	569.617	582.432	644.484	772.591	878.569				494.067	73.7973	74.201	465.223
Mouse 7 5hr+IR	0.6275	3.53167		1.95238	2.49278		66.5676	47.8378		1.35341	1.90859		Tumor 7 +IR	0.0338553		Tumor7_NT	29.8649	50.1131	65.4167	74.3373	73.3994	83.8758	114.076	142.728	153.902	156.345	176.196	176.982	186.763	315.522	535.197	550.48	677.732	677.732	677.732	677.732	677.732	677.732				878.569	966.745	97.4331	504.719
Mouse 8 5hr+IR	1.0225	2.81667		1.79615	3.586		79.7838	109.838		2.46726	3.87935		Tumor 8 +IR+NMi801	0.17741																												677.732	2007.88	1332.46	96.6628
Mouse 9 5hr+IR	1.1925	2.34167		1.75664	6.78974		56.1351	36.4324		1.25428	3.4099		Tumor 9 +IR+NMi801	0.412556		Tumor1_NMi801	9.25127	8.475	7.41694	13.9892	17.7997	17.2291	17.9684	20.7112	26.8517	37.9478	39.6095	41.8996	41.3204	38.4838	44.4477	51.4684	48.488	42.0456	59.5196	60.7608	72.0083	87.3937					1650.53	1239.56	769.236
Mouse 10 5hr+IR+NMi801	3.795	4.11417		1.75664	5.52273		56.1351	72.4865		1.53433	2.57489		Tumor 10 +IR+NMi801	0.26402		Tumor2_NMi801	84.4835	74.6513	120.253	209.925	283.303	341.654	411.212	491.734	547.839	581.07	776.362	753.113	814.852	1032.24	1251.75	1346.54	1470.14	1686.24	1992.53	1992.53	1992.53	1992.53						1630.36	169.687
Mouse 11 5hr+IR+NMi801	2.42	3.05667		3.59052	5.52273		90.6486	134.784		2.51716	2.48096		Tumor 11 +IR+NMi801	0.468248		Tumor3_NMi801	34.894	65.4167	71.691	74.6513	87.7839	115.603	132.961	133.772	163.588	211.209	279.669	344.023	416.171	514.558	636.714	731.413	801.127	868.627	1054.36	1054.36	1054.36	1054.36						1098.8	163.466
Mouse 12 5hr+IR+NMi801	3.1975	3.36667		1.57043	2.22698		48.2857	88.0541		3.28977	2.15112					Tumor4_NMi801	2.35088	2.35088	6.7485	0	0	0	0	0	0	0	0	0	0	0	0	0	0	0	0	0	0	0						497.853
				1.50874	2.22698		216.919	88.0541		1.97143	2.3689					Tumor5_NMi801	2.54852	2.54852	2.54852	0	0	0	0	0	0	0	0	0	25.7563	38.9818	41.5767	45.2718	48.1672	64.2462	73.7973	73.7973	73.7973	73.7973						574.363
*log2 fold change norm. to average NT				1.06636	2.12298		216.919	167.378		2.31605	7.25788					Tumor6_NMi801	67.5992	50.2776	174.927	196.841	204.857	306.715	463.577	567.707	478.371	641.106	751.27	845.238	853.143	898.727	1051.86	966.745	966.745	966.745	966.745	966.745	966.745	966.745						763.163
				1.43727	0.902098		42.2162	62.8649		1.99835	10.6325					Tumor7_NMi801	49.7853	56.7981	88.9831	150.617	191.052	217.483	342.136	557.819	613.646	683.343	809.805	907.007	974.232	1176.44	1514.34	1800.02	2007.88	2007.88	2007.88	2007.88	2007.88	2007.88						356.637
				1.5902	0.902098		36.5676	62.8649		1.33449	2.58586					Tumor8_NMi801	63.8592	70.8598	179.503	232.504	247.11	240.829	310.113	437.453	689.929	712.829	814.497	996.999	1200.3	1404.34	1669.17	1650.53	1650.53	1650.53	1650.53	1650.53	1650.53	1650.53
				1.34146	0.902098		126.865	118		0.568905	5.625
				1.34146	8.53889		126.865	118		3.03082	1.58429					Tumor1_IR	39.1896	79.4661	76.3789	83.556	55.3811	48.1672	63.1744	71.5117	79.6483	90.9245	122.625	128.074	141.86	157.93	196.167	216.216	198.196	263.45	260.974	308.518	411.67	517.933
				1.71978	1.56674		126.865	95.3243		3.03082	2.99872					Tumor2_IR	4.64183	4.64183	7.50926	7.50926	7.50926	7.50926	0	0	0	0	0	10.0736	15.557	20.5618	24.7743	28.3641	31.6444	26.7239	30.4504	38.3759	43.0063	46.2421
				1.47743	1.55023		124.838	24.7568		2.48889	9.82384					Tumor3_IR	3.20724	14.4145	38.3588	46.2723	28.6031	31.5237	32.2569	39.6724	45.4576	47.2135	46.7413	69.2167	81.5948	87.6646	97.377	120.269	146.39	119.665	108.578	116.558	126.485	160.062
				1.47743	1.28157		53.1892	24.7568		1.39934	2.7119					Tumor4_IR	11.1832	28.4902	28.1533	39.0503	29.9814	34.3802	61.3127	76.0676	102.469	140.756	130.858	164.553	162.868	198.39	316.191	413.003	443.752	460.845	476.894	569.81	633.202	650.135
				6.67222	6.11594		25.7297	50		2.54251	1.76549					Tumor5_IR	3.00149	11.1832	10.7654	15.0685	7.463	8.62664	13.1519	15.6607	14.305	15.2165	25.1357	42.633	36.6237	34.2566	38.8373	44.6831	48.488	48.488	54.1608	66.406	67.0491	74.201
				4.9597	6.04155		38.6216	81.3784		1.95439	2.64668					Tumor6_IR	7.55571	20.9342	14.4862	20.2082	11.8614	10.5314	15.0382	16.2415	18.4044	23.1178	24.6207	28.8298	32.5301	42.9097	46.5965	45.7171	53.6434	56.6196	64.2462	108.239	119.959	97.4331
				2.33947	6.04155		38.6216	81.3784		1.69064	2.64668					Tumor7_IR	16.0476	35.8054	48.0074	61.1935	52.9586	77.2526	119.429	170.904	185.433	138.156	177.205	158.105	188.147	220.115	271.143	346.531	429.147	645.61	777.384	1035.41	1248.44	1332.46
				2.33947	2.79444		17	64.1081		1.69064	3.13997					Tumor8_IR	79.02	108.304	88.0229	73.6095	73.4956	84.6654	93.7287	103.701	177.587	164.916	212.397	251.54	329.359	404.461	429.835	618.899	618.021	849.716	1043.19	1064.16	1084.85	1239.56
				1.69133	4.7119		181.568	112.838		1.33537	2.03754					Tumor9_IR	24.9289	43.5242	47.53	51.9505	41.9547	56.3067	108.299	159.168	101.318	152.172	199.092	269.433	324.012	361.908	422.306	611.902	830.678	987.339	1040.84	1244.64	1525.63	1630.36
				1.45906	6.16182		25.5135	160.892		1.47748	3.67235					Tumor10_IR	57.8765	101.318	74.8658	73.1677	59.0626	55.7098	67.4311	71.067	108.029	139.452	227.132	255.412	363.201	533.311	626.833	794.887	847.886	901.473	925.97	1101.35	1218.95	1098.8
				1.50433	3.74145		25.5135	160.892		1.6817	6.01513					Tumor11_IR	20.66	32.4985	26.4011	30.6306	27.7365	36.3383	52.7729	58.4208	43.5242	28.1533	38.4006	56.8824	73.8564	72.3603	62.1368	106.936	178.735	213.945	289.274	389.106	453.427	497.853
				1.8836	5.67396		17.8378	160.892		0.882353	8.58281					Tumor12_IR	32.7454	57.8765	46.1167	36.388	43.0156	54.2478	59.681	71.067	33.3679	42.0456	61.8092	87.0319	111.756	169.74	266.943	346.402	427.773	482.659	531.103	585.063	603.468	574.363
				1.8836	5.67396		17.8378	170.081		0.882353	8.58281					Tumor13_IR	19.7631	27.5977	24.1127	35.7767	30.4232	23.6396	36.2338	52.6184	103.169	93.3907	102.603	128.151	169.592	200.174	220.34	320.259	313.517	395.213	423.787	453.546	584.774	763.163
				2.29323	5.67396		42.6486	170.081		2.48551	2.87464					Tumor14_IR	9.19811	6.49279	6.7485	5.66873	5.93867	7.68757	16.1388	31.1632	5.16488	5.76459	17.7957	19.4768	26.3411	38.9931	41.8996	75.9445	69.2167	98.0561	106.504	171.127	280.027	356.637
				1.28923	5.52301		76.7568	32.7297		1.8439	14.0896
				1.89671	5.52301		202.162	32.7297		2.36913	2.63253
				2.23098	4.62226		25.5135	32.7297		1.77007	2.46154					Tumor1_IR+NMi801	4.24978	2.78077	2.6398	0	0	0	0	0	2.45702	7.37106	10.1867	10.5896	13.4287	15.2573	15.5158	16.6273	19.1511	20.3881	35.2827	33.7565	33.623	39.2645
				1.70674	4.38208		25.3514	180.189		1.77007	2.93573					Tumor2_IR+NMi801	28.8298	52.2796	60.2597	67.3989	46.4283	56.2639	58.0349	56.6974	60.7252	81.9492	121.139	125.632	123.23	158.275	187.59	187.054	199.844	213.791	234.755	272.737	362.161	401.387
				2.2114	4.38208		102.432	180.189		1.20668	3					Tumor3_IR+NMi801	6.57729	15.1424	25.8688	26.616	17.2291	12.4363	11.3521	10.6299	11.2936	15.5906	28.2653	37.9478	33.7456	32.8213	47.129	54.4827	42.9287	58.9685	56.7981	78.7379	102.226	111.524
				2.2114	4.38208		48.027	85.4865		1.20668	3.13542					Tumor4_IR+NMi801	8.2756	9.03983	10.4734	11.6117	12.3715	9.84971	8.90153	11.7774	14.7183	19.4118	29.7487	41.1747	51.7095	52.3328	67.3792	80.5795	67.5992	105.041	144.718	125.883	142.522	178.537
				1.575	1.29029		29.4865	163.514		2.62151	7.07711					Tumor5_IR+NMi801	29.4019	45.3438	85.6526	92.6462	64.2462	78.133	63.1226	67.5169	82.657	109.13	128.689	162.744	153.191	163.192	196.747	222.088	235.215	311.291	340.474	372.094	430.192	465.223
				1.61814	2.37938		80.6486	163.514		2.3887	7.07711					Tumor6_IR+NMi801	18.8926	19.8516	10.4156	12.7513	13.2102	11.2033	14.9132	24.9289	27.0494	36.0687	46.7634	59.9554	72.6361	115.012	190.09	193.305	289.606	353.001	394.78	443.47	489.625	504.719
				1.33449	1.34351		96.0405	241.703		2.63419	1.96419					Tumor7_IR+NMi801	64.4403	57.5155	35.4129	36.4711	26.4092	15.2604	23.3355	40.6009	12.6977	7.55571	13.3199	22.5728	34.9154	49.1291	65.6131	79.6897	101.318	97.5382	98.8783	110.594	111.607	96.6628
				1.33449	1.34351		96.0405	241.703		1.51771	1.96419					Tumor8_IR+NMi801	17.3099	33.1179	20.7511	22.4601	20.2316	18.0206	24.0978	34.5082	38.6344	46.1167	51.8266	68.3154	104.399	173.882	267.947	322.528	309.075	465.162	547.655	NaN	NaN	769.236
				2.54921	1.68073		189.757	341.892		3.01395	2.22526					Tumor9_IR+NMi801	58.239	48.0074	33.6191	34.1265	26.9397	23.6591	41.6862	69.4207	25.6579	26.9406	39.5179	49.5534	53.5579	65.4578	88.7424	70.035	117.043	122.769	134.511	142.893	151.494	169.687
				2.94334	1.29319		189.757	137.486		1.83395	2.22526					Tumor10_IR+NMi801	18.2988	28.4902	14.5582	22.4534	21.2244	21.4399	34.1044	48.6489	50.7732	42.633	49.7445	60.1497	79.3295	102.581	124.423	123.522	144.718	164.103	167.91	197.93	210.379	163.466
				2.01775	2.25865		72.4865	39.2162		3.89904	1.65451
				1.9916	3.61995		72.4865	28.5135		1.70968	2.97391
				1.9916	4.34128		70.5946	87.9189		1.40104	1.32798
				2.39381	7.60714		40.0135	86.1622		3.73423	2.04301
				2.07928	2.15245		40.0135	6.94595		2.41711	4.68852
				2.28743	4.26562		254.189	161.405		2.66288	4.68852
				2.92919	1.89474		53	88.7297		4.22527	3
				2.74331	3.01973		53	83.6486		1.90293	3.22334
				2.7341	7.69256		24.2703	76.5946		2.3301	3.69458
				2.7341	4.55634		24.2703	76.5946		2.12542	1.95628
				2.34755	5.34038		20.8378	87.2432		2.08464	2.6845
				2.20532	5.34038		67.7838	100.811		0.880808	2.6845
				1.12535	3.85427		163.459	25.0811		3.35575	2.19737
				1.12535	1.94993		163.459	45.027		3.35575	3.58894
				1.44018	6.81804		43.1622	60.4865		3.35575	2.02732
				2.49306	9.10714		74.8919	60.4865		2.92105	3.88145
				1.47149	9.10714		74.8919	95.6486		0.858956	3.88145
				1.47149	0.641935		74.8919	79.5676		3.83844	3.42857
				1.54579	2.32186		74.8919	85.5946		1.45709	2.8239
				2.27288	1.46265		49.5946	74.5946		1.42292	3.52434
				5.54804	1.81614		35.2162	55.0811		1.28571	3.52434
				2.81065	5.79701		58.7344	60.7838		1.28571	5.31325
				1.57038	5.79701		80.027	93.2162		1.28571	4.84326
				1.57038	1.30693		72.4865	58.4054		1.22841	4.84326
				1.36627	2.05646		72.4865	31.9459		1.42763	2.29298
				4.07237	4.18056		58.7297	37.6216		1.79861	2.31258
				1.62901	3.37277		21.5676	94.4324		1.56911	5.3453
				1.46296	1.95893		25.4595	94.4324		1.56911	4.51743
				1.46296	0.957404		123.405	62.5405		1.56433	6.44153
				1.52624	1.23328		123.405	62.5405		1.56433	6.44153
				1.59907	0.865248		123.405	29.5946		3.3511	5.64151
				2.4336	1.89464		94.6757	109.892		1.98161	4.78175
				3.33792	2.86913		39.3243	72.3784		1.94371	3.21791
				4.2994	2.86913		39.3243	25.5135		1.94371	6.02314
				4.2994	4.51952		39.3243	25.5135		1.05643	6.02314
				1.90547	1.0938		25.3514	150.243		1.30839	1.96545
				1.57293	1.0938		25.3514	38.3514		1.83024	1.90551
				1.31681	2.12887		57.2973	83.0811		1.77602	4.07701
				1.37698	2.27644		28.0811	48.9189		1.43312	3.89444
				2.26454	2.55605		12.7568	43.5405		1.43312	9.30719
				2.95262	1.11803		15.7027	99.3514		1.79967	7.68966
				2.23613	1.1456		29.7838	126.703		1.79967	2.03401
				4.58297	1.1456		78.5946	10.9459		1.07916	2.32005
				3.40208	3.25373		33.8108	113.027		1.82979	9.14203
				3.40208	0.908228		53.6757	113.027		1.61194	8.5235
				4.34066	0.908228		51.1892	100.459		1.95638	9.00835
				1.72516	1.92385		76.6216	90.6216		1.95638	2.86899
				1.42723	1.1875		76.6216	90.6216		1.53772	2.86899
				0.963867	1.1875		228.297	67.1622		2.36248	1.36016
				1.04774	3.586		228.297	45.8649		1.61134	1.42302
				1.42002	3.586		99.3243	22.4865		1.15789	1.32656
				1.17487	6.78974		99.3243	128.081		2.28615	1.32656
				1.87447	5.52273		69.0811	243.189		2.25893	1.48014
				1.73278	2.22698		69.0811	42.5405		1.39394	1.7352
				1.3638	2.22698		266.162	32.7568		1.70943	1.53605
				0.998252	2.64978		75.4054	25.973		1.50958	1.53605
				1.06897	2.06102		21.0946	23.8649		2.16653	1.2803
				3.76457	2.06102		47.6486	41.2432		2.16653	1.71451
				3.76457	1.92903		43.3514	74.0541		2.23919	1.71451
				3.76457	1.61157		95.2222	74.0541		2.0102	1.62202
				1.59775	1.43553		95.2222	25.3514		1.89504	1.6622
				1.35144	1.42145		30.7027	72.8649		2.10877	2.01626
				2.21091	1.42145		67.1081	70.973		1.47575	1.59694
				3.17682	1.42145		67.1081	70.973		1.47575	1.56322
				1.59574	9.33252		176.568	74.0811		1.49762	1.52795
				1.59574	9.33252		176.568	74.0811		1.67059	1.6572
				1.07593	3.36364		37.6486	27.9189		1.99765	1.7
				0.956933	1.91223		95.1351	38		1.99765	1.7
				2.01642	1.91223		41.4054	62.5946		2.61347	2.02428
				2.01642	1.70959		44.8919	62.5946		2.06089	2.02428
				2.28098	1.70959		44.8919	84.5135		2.24006	2.39572
				2.28098	4.87805		256.541	36.5135		1.64671	2.01422
				1.17325	1.55332		256.541	36.2027		2.06622	2.36042
				1.44924	2.20551		299.568	54.5135		1.53224	2.36042
				2.99669	2.20551		75.3784	54.5135		2.27638	1.75258
				2.05726	6.34263		20.8514	54.5946		2.17391	1.75258
				1.1179	6.34263		131.946	54.5946		4.44444	1.75258
				1.31863	2.87057		197.973	37.5135		4.44444	2.12603
				1.44884	1.82329		156.541	178.973		2.15887	1.62622
				1.61414	1.82329		105.392	268.216		1.77234	1.69379
				0.96606	1.76329		0	268.216		1.77234	1.70968
				0.858974	3.90782		0	268.216		1.56317	1.66506
				0.865801	3.90782		0	329.973		1.56317	2.11729
				1.52425	3.90782		0	41.8649		1.58032	2.11729
				3.32384	1.53016		86.1351	31.1622		1.76984	1.69856
				1.05942	1.18704		44.4865	29.8919		1.73729	2.74586
				2.32738	1.6726		44.4865	32.2703		1.73729	2.09673
				1.32481	1.75648		68.1351	32.2703		1.18209	1.71927
				1.32481	1.75648		29.7297	32.2703		1.18209	2.48768
				1.30889	1.75648		31.3514	32.2703		2.43253	2.02687
				1.05547	0.929438		28.6486	60.6216		2.80101	1.37069
				1.05547	1.27362		24.7297	60.6216		1.66795	1.37069
				1.05547	1.27362		37.6216	60.6216		2.40395	1.12829
				1.27835	1.27362		37.6216	60.6216		1.68643	1.18245
				1.34968	2.05835		36.1351	60.6216		2.3187	1.18245
				1.12739	1.55302		36.1351	42.2973		1.83163	1.2198
				1.6193	1.98249		25.4054	64.1622		3.3375	1.65353
				1.11415	1.98249		45.1351	64.1622		2.98036	2.75408
				1.42418	1.60502		44.5676	64.1622		2.75481	2.4717
				1.21773	2.2236		174.189	78.7027		2.75481	2.06947
				1.21773	3.49351		71.1622	17.0541		1.09573	2.90042
				1.05458	3.49351		34.4865	17.0541		1.09573	2.90042
				0.882108	1.34213		57.5135	26.6486		1.40414	1.26974
				0.926012	0.992424		63.1081	263.892		1.6856	2.06216
				0.926012	3.81638		35.6486	263.892		1.84587	2.06216
				0.877483	2.34987		49.2703	263.892		1.84587	5.13841
				0.84898	1.25137		74.973	273.919		1.85507	2.12381
				0.787185	1.7598		74.973	273.919		1.85507	2.12381
				2.04198	1.79407		13.8378	84.6486		2.18514	1.45045
				0.868534	1.79407		6.21622	108.811		1.88527	1.27469
				0.868534	1.2126		55.7297	52.3514		2.68577	1.27469
				0.868534	1.56388		57.9459	52.3514		2.68577	1.76646
				0.979036	1.78194		54.2432	79.3514		1.65185	2.15156
				0.979036	6.10803		46.2703	79.3514		1.65185	2.15156
				0.922105	1.66023		25.9459	37.3243		1.13187	1.33225
				0.674877	2.70968		25.9459	20.1622		1.56385	1.33225
				1.33333	0.750903		19.1892	20.1622		1.76984	1.33225
				1.09442	1.39116		24.2432	19.7568		1.73729	1.99607
				1.09442	1.70914		158.297	27.027		1.73729	2.53363
				1.17347	1.60613		158.297	57.7838		1.18209	2.53363
				1.36364	1.94092		22.0541	30.027		3.48683	2.33911
				1.36364	5.92257		22.0541	45.6216		3.15682	2.23469
				1.39775	1.6		16.0541	45.6216		2.15797	2.23469
				1.39775	3.30474		27.9189	118.514		2.51957	2.07277
				1.0122	2.49259		35.1622	85.5946		2.51957	2.07277
				0.8557	2.35479		35.1622	76.6757		3.39376	2.41486
				1.21524	1.80315		14.8378	37.3243		2.51556	2.41486
				1.01877	6.60514		13.6486	20.1622		3.4825	1.3222
				1.01877	5.90115		11.5676	20.1622		3.4825	1.3222
				0.960598	1.58509		12.2703	19.7568		3.15708	2.34757
				0.957198	1.58509		73.2703	27.027		3.15708	1.46939
				0.823442	1.58509		73.2703	27.027		1.8951	1.11275
				1.20424	1.94092		22.9189	22.1351		1.70856	2.5558
				1.47925	3.04696		23.0811	65.3784		3.55313	1.18968
				1.47925	1.8151		19.3243	54.8919		4.02921	1.18968
				1.47925	1.8151		18.8108	59.4865		4.02921	1.65304
				1.04412	4.4249		28.2973	65.2973		1.69608	1.51718
				1.15296	2.19059		28.2973	32.3243		1.42495	2.2629
				0.875467	2.26285		25.8108	34.4324		1.89864	2.95414
				0.879195	6.75526		16.6757	47.9459		2.77901	2.98599
				0.909468	2.47086		26.0811	52.8649		1.38704	2.98599
				0.909468	2.93041		21.4865	55.0541		1.12842	1.72982
				0.903599	2.61509		14.0811	24.4324		1.69352	1.72982
				0.903599	2.71695		24.0811	76.4865		1.69352	2.42824
				1.17167	11.0905		27.8649	26.973		2.37005	1.81375
				1.25786	2.09942		19.0541	64.2432		2.84664	2.68287
				1.17811	2.07835		22.5676	21.2432		2.24316	2.68287
				1.33915	1.45708		15.4595	21.2432		1.86393	2.2958
				1.0748	3.35006		15.4595	21.2432		1.65285	2.2958
				1.0748	2.33943		24.4324	94.3514		1.65285	2.2958
				1.40943	3.19168		19.4324	57.7027		1.76615	2.36679
				1.1374	1.94018		15.3243	45.6757		2.65517	4.77819
				1.1374	2.38268		17.8378	51.3514		2.03846	2.87258
				0.975	2.57904		11.2703	27.7568		1.5925	2.87258
				0.975	2.57904		21.5405	25.9459		1.64783	7.18977
				0.975	1.94762		21.5405	25.9459		1.50087	2.63923
				1.94055	1.47016		24.7027	31.1622		3.21429	2.95414
				1.58235	5.63914		20.973	36.7297		2.5968	1.53139
				1.58235	5.63914		28.5405	36.7297		1.75309	2.98599
				1.06067	1.82488		91.3243	137.054		2.97312	1.72982
				0.885106	1.82488		92.027	137.054		2.33962	1.72982
				0.921005	1.31942		78.7027	25.6216		2.33962	2.42824
				1.42268	1.31942		16.6757	60.6216		2.67617	1.54771
				1.49205	4.22323		30.4595	60.6216		1.54376	5.26301
				8.42716	2.13617		15.4595	60.6216		1.54376	2.39767
				8.42716	4.44313		37.8649	60.6216		1.54376	2.39767
				8.42716	3.40909		55.9459	42.2973		1.78788	1.5947
				1.24598	3.40909		35.3514	42.2973		1.78788	1.49727
				1.43281	1.31355		19.4324	21.4054		3.03057	1.07026
				1.43281	1.7473		15.3243	24.7297		1.25781	1.87879
				1.44106	1.29167		11.2703	24.7297		1.25781	2.11862
				0.757025	1.49864		17.8378	8.13514		2.45372	2.11862
				1.12032	1.49864		21.5405	8.13514		2.45372	2.8416
				0.97114	1.49864		21.5405	17.9459		2.45372	4.21082
				0.982574	0.948069		27.4324	128.514		4.00503	4.13963
				1.01506	2.84144		22.7838	103.784		3.30321	2.67647
				1.03241	1.8359		18.9189	103.784		2.07218	1.41757
				1.20383	1.8359		18.9189	103.784		2.2047	1.41757
				1.19735	3.80983		21.5405	103.784		1.44186	3.61781
				1	3.80983		115.027	119.757		4.10687	1.78638
				1.08309	5.17448		19.5135	12.8919		1.56376	1.07026
				1.18087	5.17448		21.1622	12.8919		1.56376	1.87879
				2.49096	5.6266		20.3784	12.8919		2.36702	2.11862
				1.29225	4.50993		19.7027	71.8108		1.41306	2.8416
				1.07566	4.64977		54.7838	71.8108		2.2801	2.67358
				0.952663	4.64977		35.3784	71.8108		1.8005	6.2603
				2.8552	1.98249		19.8378	43.3243		3.30602	4.13963
				2.8552	1.98249		20.2432	43.3243		1.84448	2.74729
				2.82423	1.60502		21.5135	43.3243		2.20522	2.22793
				2.82423	1.60502		14.5135	61.7027		0.924138	2.22793
				2.17117	3.49351		14.4324	112.514		0.924138	2.29139
				2.17117	3.49351		81.6757	122.189		1.62771	3.04327
				1.07425	1.93375		18.9459	15.0541		1.8468	3.68498
				1.07425	1.80311		23.8649	32.8108		1.8468	2.29769
				1.57743	4.81239		23.8649	32.8108		2.07603	2.68081
				1.43979	1.83696		11.7838	119.514		2.12097	5.15057
				1.41321	2.76792		135.757	119.514		2.30048	2.72233
				1.41321	1.50336		87.5405	94.8919		2.30048	3.44065
				1.67373	2.49427		27.027	276		1.0697	3.83569
				1.84954	3.94192		21.7568	276		1.0697	1.32831
				1.84954	3.94192		26	22.0541		1.3285	2.35484
				2.6005	14.3796		34.4054	11.3784		1.3285	1.0404
				1.45253	2.55647		30.0811	24.6216		1.69921	1.0404
				1.45253	5.98232		20.4054	16.2432		2.54124	1.82794
				1.06702	1.9313		39.7027	7.94595		8.3808	2.31476
				2.72669	2.00516		39.7027	7.94595		1.44764	1.92998
				2.86684	1.56863		17.5676	74.0811		1.87131	1.44299
				2.86684	1.56863		29.1622	74.0811		1.87131	2.29036
				2.86684	2.69624		29.1622	70.5676		2.61449	1.81208
				2.48284	2.69624		21.1351	70.5676		2.09561	1.81208
				1.33278	3.14041		28.6757	287.027		2.67445	2.39774
				2.87956	3.14041		61.8649	287.027		2.21536	2.39774
				2.87956	2.02362		67.1351	41.5135		1.97104	2.0942
				1.70938	2.02362		68.6757	41.5135		2.44559	2.0942
				1.34946	6.18076		173.676	41.5135		1.82477	0.936479
				1.34946	6.18076		173.676	621.081		1.68468	1.92529
				3.06932	2.49427		48.1622	21.3514		3.25218	1.31811
				1.47337	3.94192		89	22.6216		1.6304	2.46929
				2.01202	3.94192		89	22.6216		3.80752	2.46929
				2.46602	14.3796		89	91.7297		2.62632	2.96579
				2.84	14.3796		44.3243	178.946		2.71951	2.96579
				2.08354	2.55647		41.4595	102.649		2.71951	1.79478
				2.74526	1.34086		52.5405	160.189		2.48373	2.14234
				4.67241	1.17028		52.5405	49.8919		1.89793	1.51904
				2.53968	1.17028		131.892	49.8919		3.05657	1.98497
				2.12577	1.17028		170.432	65.9459		1.86502	2.3923
				1.84182	3.35499		99.1622	65.9459		3.18622	2.3923
				1.5186	3.35499		150.73	65.9459		3.18622	2.20755
				1.45801	2.41288		15.7568	30.1892
				1.45801	1.08165		15.1081	512.081
				1.41282	3.16267		33.7027	42.7568
				1.53118	3.16267		32.2703	107.946
				1.59677	7.72263		58.1892	107.946
				1.05294	7.72263		78.1351	71.0541
				5.5208	7.72263		10.3784	64.7027
				5.5208	5.09371		27.7568	34.6486
				0.939477	5.35284		42.8649	70.5946
				0.939477	5.35284		42.8649	70.5946
				4.05669	2.73282		195.135	73.973
				1.82651	2.73282		205.784	23.8649
				1.04379	4.28445		14.3514	184.176
				1.98423	2.06732		255.514	18.5135
				1.06094	4.8		355.216	63.8649
				2.13068	0.822581		265.919	63.8649
				1.42179	2.74466		110.405	198.73
				2.00246	2.74466		73.1081	123.108
				2.93006	5.15332		18.0811	53.6216
				2.0339	5.15332		16.6757	205.432
				1.29015	5.15332		25.9459	205.432
				3.556	2.17507		75.5676	110.514
				3.556	2.31439		97.4054	155.622
				2.31793	1.46311		77.1081	155.622
				2.31793	1.66204		73.2162	29.7027
				1.25879	1.66204		107.081	29.7027
				1.70546	1.07947		59.2162	37.7297
				0.792884	1.07947		59.2162	52.3784
				2.91941	1.07947		85.7838	52.3784
				4.25189	1.24166		105.459	166.946
				1.19934	10.1485		16.7568	53.6216
				1.02397	2.10673		35.9459	21.0811
				2.58278	4.06796		42.1081	63.3514
				1.09375	4.06796		196.954	86.1351
				1.3125	6.28475		75	94.8649
				3.18219	6.28475		240.73	94.8649
				1.39373	3.27773		44.8108	41.4595
				1.38779	2.62021		92.4865	21.7027
				1.23162	2.07062		177.108	18.5946
				1.23162	2.07062		57.027	113.378
				1.16519	2.20868		84.0811	34.8649
				2.72108	2.20868		83.3784	34.8649
				1.10573	0.670097		39.6216	31.4865
				2.13356	6.16768		32.4324	63.4595
				1.33821	6.16768		45.1892	122.703
				2.32298	5.89675		71	122.703
				1.41818	5.97157		37.973	294.541
				1.88761	5.97157		49.7297	115.243
				1.71927	1.7509		13.2973	19.8919
				1.77019	1.78409		81.1892	26.4595
				2.00141	2.06465		81.1892	66.5405
				4.92934	2.06465		105.973	59.8649
				2.59286	1.98896		105.973	59.8649
				2.41973	1.38002		147.081	59.8649
				2.09045	1.38002		13.2703	19.027
				1.33	2.01048		9.59459	37.0541
				1.33	5.46194		12.0541	26.2703
				2.34223	2.51343		43.4324	26.2703
				1.34809	4.37879		43.4324	76.7297
				2.17663	4.0194		47.7838	76.7297
				1.97321	2.25167		35.1892	41.8649
				1.28516	2.25167		26.973	74.4324
				0.95811	5.96435		13.2162	112
				3.91716	5.96435		13.8649	178.973
				3.91716	1.97616		175.459	94
				3.91716	1.97616		175.459	45.0541
				2.62162	3.59341		19.2973	18.5946
				2.62162	3.59341		12.1892	113.378
				2.55051	4.27076		39	34.8649
				1.3486	4.27076		71.973	34.8649
				1.3486	1.02703		71.973	124.973
				1.3486	1.02703		21.7297	124.973
				0.810011	2.09218		67.6486	27.0541
				1.25114	3.32018		67.6486	116.162
				1.59447	3.32018		11.3784	96.0811
				1.59447	2.48862		30.5676	102.405
				3.69556	2.48862		30.5676	81.1081
				3.69556	2.48862		143.378	156.541
				1.39683	0.755895		53.8919	151.054
				3.80357	0.755895		53.8919	121.541
				3.2874	4.49853		36.5946	36.5676
				1.08065	2.26853		58.3243	143.351
				2.14407	12.0286		61.8378	296.351
				1.18449	6.60784		61.8378	296.351
				2.47608	1.35484		37.973	21.1081
				3.30286	1.28339		37.973	21.1081
				3.30286	3.53798		26.4054	54.8108
				3.07419	4.74882		84.8649	61.6216
				2.47685	10.2708		51.2162	61.6216
				2.36891	16.5528		51.2162	61.6216
							13.3784	27.9459
							14.8919	27.9459
							29.7027	35.0541
							48.1081	41.6757
							48.1081	304.243
							36.0811	71.5676
							22.2432	45.4324
							95.2432	45.4324
							84.6216	45.6486
							84.6216	86.1622
							30.8649	86.1622
							41.0811	79.7297
							13.0541	21.7568
							24.7703	67.7838
							19.7297	36.4054
							36.8108	36.4054
							36.8108	158.838
							42.5946	158.838

## Sheet: S3
Histogram bin data, TUNEL intensity per cell
	Small Intestine		Large Intestine		Thymus		Spleen
signnal	NT	IR	NT	IR	NT	IR	NT	IR
2	23	32	0	13	81	55	22	47
2.25	76	55	19	16	148	62	51	101
2.5	310	172	49	53	271	129	180	263
2.75	1079	464	115	110	559	269	593	499
3	2581	1284	219	227	870	443	1581	873
3.25	4904	3061	433	371	1345	700	3428	1388
3.5	8517	6316	603	544	1968	1088	5635	1921
3.75	12352	10936	849	831	2819	1462	7601	2652
4	15651	14990	1171	1242	3453	1806	9074	3337
4.25	16410	16927	1570	1821	4388	1776	9761	3817
4.5	13655	15380	2204	2498	5037	1798	9924	4522
4.75	9615	12296	3043	3295	5196	1888	8736	5237
5	6326	10048	4180	4045	4825	1926	7435	5417
5.25	4401	8660	5184	4434	4210	2004	5784	5439
5.5	3298	7012	5948	4530	3542	2150	4260	5556
5.75	2586	5237	6038	4556	3202	2391	2989	5320
6	2167	3875	5393	4477	2853	2543	2243	4968
6.25	2011	2727	3925	3867	2521	2611	1681	4733
6.5	1715	2105	2267	3203	2083	2649	1259	4394
6.75	1236	1704	1065	2735	1696	2666	941	4057
7	925	1373	543	1960	1305	2678	665	3867
7.25	557	1107	294	1253	949	2542	429	3623
7.5	339	833	246	794	716	2468	257	3417
7.75	205	684	241	529	514	2192	124	3016
8	193	624	231	367	371	1856	59	2876
8.25	179	554	144	291	220	1551	36	2587
8.5	146	543	97	245	145	1191	33	2390
8.75	145	495	53	187	107	960	14	2108
9	127	409	37	179	53	813	17	1842
9.25	112	359	17	109	41	581	7	1477
9.5	103	298	6	83	28	448	8	1126
9.75	86	279	5	60	15	369	3	833
10	71	220	3	54	12	280	1	533
10.25	76	194	3	43	9	208	2	293
10.5	81	179	2	23	5	218	2	170
10.75	161	298	3	28	2	279	0	119
11	162	381	2	15	5	10	3	5
11.25	0	0	0	0	0	0	0	0
11.5	0	0	0	0	0	0	0	0
11.75	0	0	0	0	0	0	0	0
12	0	0	0	0	0	0	0	0

## Sheet: S5
Figure S5			SAJA tumor		Tumor Volume mm3
	Day	13	15	18	20	22	25	27
	Mouse1_veh	87	123.8	197.2	332.2	431.1	662.5	860.7
	Mouse2_veh	101.2	135.1	249.1	405.2	588.2	1185	1600.4
	Mouse3_veh	76	140.7	255.1	300.4	661	1145.3	1838
	Mouse4_veh	135.9	197	406.3	519	979.6	1648.7	2291.8
	Mouse5_veh	73.9	106.3	161.8	408.3	480.8	831.9	1197.1
	Mouse6_veh	179.7	270	573.3	1007.6	1680.6	NaN	NaN
	Mouse1_NMI801	128.4	141.359	84.9077	86.7	64.3	53.3	53.9
	Mouse2_NMI801	139.886	144.91	66.736	68.8	51.7	38	42.4
	Mouse3_NMI801	107.3	97.3697	66.0799	77.5	91.2	100	117.2
	Mouse4_NMI801	83.7683	82.4409	49.5753	44.7	76.8	59.3	67.2
	Mouse5_NMI801	157.011	193.582	117.728	148.1	174	235.7	293.6
	Mouse6_NMI801	57.6051	46.984	38.3455	31.6	33.9	34.2	31.2

## Sheet: S6
Figure S6
S6A	Body weight (g)						S6B	Body weight (g)					S6C
	Vehicle							Veh.	NMi801	Veh.	NMi801				Plasma	[μmol/L]
	Day 15	Day 18	Day 20	Day 22	Day 25			p53wt	p53wt	p53-	p53-			data_1	data_2	data_3
Mouse 1	22.7	23.1	23.3	23.8	24.3		Mouse 1	24.3	19.9	23.7	21		Early	8.35	12.93	5.58
Mouse 2	20.5	22.5	22.5	22.1	23.2		Mouse 2	23.2	21.5	26.1	22.5		Late	9.22	5.13	8.51
Mouse 3	22.1	22.6	22.8	22.1	23.1		Mouse 3	23.1	22.5	26.6	23.2
Mouse 4	18.4	19.3	19.9	19.6	20.1		Mouse 4	20.1	24.8	22.3	24.7				Tumor	[nmol/g]
Mouse 5	21.3	21.7	22	22.2	22.7		Mouse 5	22.7	21.7	21.4	19.5			data_1	data_2	data_3
Mouse 6	21.6	22.2	21.7	22.5	23		Mouse 6	23	18.8	23.4	22.4		Early	5.61	14.42	4.97
Mouse 7	21	21.7	21.2	21.8	22		Mouse 7	22	20.3	22.2	23.4		Late	7.1	6.2	5.98
Mouse 8	21.3	22.2	22.6	22.3	22.7		Mouse 8	22.7	22.1	22.9	23.2
	NMi801
	Day 15	Day 18	Day 20	Day 22	Day 25
Mouse 1	20.3	21	20.8	19	19.9
Mouse 2	21	22.3	21.1	21.3	21.5
Mouse 3	22.8	23.1	22.2	21.3	22.5
Mouse 4	23.4	24.2	24	23.5	24.8
Mouse 5	21.9	22	22.1	21	21.7
Mouse 6	19.4	19.4	19	18	18.8
Mouse 7	20.3	20.8	19.9	19.6	20.3
Mouse 8	23	23.6	22.4	21.8	22.1

## Sheet: S7
Figure S7B
	% CFU
	Rep. 1	Rep. 2	Rep. 3
NT	0.577536	0.618496	0.630784
MDM2i	0.520192	0.458752	0.548864
IR	0.040064	0.041216	0.042368
IR+MDM2i	0.017152	0.01536	0.014592
